# Supplementary material for: A whole-genome transcriptome analysis of articular chondrocytes in secondary osteoarthritis of the hip
Source: PLoS One. 2018 Jun 26;13(6):e0199734. doi: 10.1371/journal.pone.0199734 (PMC6019400; doi:10.1371/journal.pone.0199734)
Supplement: S1 Table — (XLSX) [file pone.0199734.s001.xlsx]

## Sheet: gene expression
						Average		OA vs #NOF
Name	symbol	description	GO_biological_process	GO_molecular_function	GO_cellular_component	Ⅰ	Ⅱ	ratio	LOG2ratio	p-value
AHsV10002505	COL1A2	collagen type I alpha 2	GO:0001501 skeletal system development,GO:0001568 blood vessel development,GO:0006898 receptor-mediated endocytosis,GO:0007179 transforming growth factor beta receptor signaling pathway,GO:0007266 Rho protein signal transduction,GO:0007596 blood coagulation,GO:0008217 regulation of blood pressure,GO:0022617 extracellular matrix disassembly,GO:0030168 platelet activation,GO:0030198 extracellular m…	GO:0005201 extracellular matrix structural constituent,GO:0005515 protein binding,GO:0030674 protein binding, bridging,GO:0042802 identical protein binding,GO:0046332 SMAD binding,GO:0046872 metal ion binding,GO:0048407 platelet-derived growth factor binding	GO:0005576 extracellular region,GO:0005584 collagen type I trimer,GO:0005615 extracellular space,GO:0005788 endoplasmic reticulum lumen,GO:0031012 extracellular matrix,GO:0070062 extracellular exosome	8691.1	11.4476	759.207	9.56835	0.000209019
H200001940	ASPN	asporin	GO:0006469 negative regulation of protein kinase activity,GO:0019221 cytokine-mediated signaling pathway,GO:0030282 bone mineralization,GO:0030512 negative regulation of transforming growth factor beta receptor signaling pathway,GO:0046426 negative regulation of JAK-STAT cascade,GO:0070171 negative regulation of tooth mineralization,GO:1904030 negative regulation of cyclin-dependent protein kinas…	GO:0004860 protein kinase inhibitor activity,GO:0005509 calcium ion binding,GO:0005518 collagen binding	GO:0005578 proteinaceous extracellular matrix,GO:0005737 cytoplasm,GO:0031012 extracellular matrix	5687.42	32.1226	177.053	7.46804	1.97656e-06
H300020722	TPPP3	tubulin polymerization-promoting protein family member 3	GO:0001578 microtubule bundle formation,GO:0046785 microtubule polymerization	GO:0015631 tubulin binding	GO:0005737 cytoplasm,GO:0005874 microtubule,GO:0070062 extracellular exosome	3035.17	24.8398	122.19	6.93298	1.71271e-06
CHsGV10001445	OGN	osteoglycin	GO:0005975 carbohydrate metabolic process,GO:0007409 axonogenesis,GO:0018146 keratan sulfate biosynthetic process,GO:0030203 glycosaminoglycan metabolic process,GO:0035385 Roundabout signaling pathway,GO:0042339 keratan sulfate metabolic process,GO:0042340 keratan sulfate catabolic process,GO:0044281 small molecule metabolic process,GO:0048662 negative regulation of smooth muscle cell proliferati…	GO:0005515 protein binding,GO:0008083 growth factor activity,GO:0008201 heparin binding,GO:0048495 Roundabout binding	GO:0005576 extracellular region,GO:0005578 proteinaceous extracellular matrix,GO:0005615 extracellular space,GO:0005796 Golgi lumen,GO:0031012 extracellular matrix,GO:0043202 lysosomal lumen,GO:0070062 extracellular exosome,GO:1903561 extracellular vesicle	4418.63	40.1463	110.063	6.78219	2.41331e-06
CHsGV10001281	COL3A1	collagen type III alpha 1	GO:0001501 skeletal system development,GO:0006898 receptor-mediated endocytosis,GO:0007160 cell-matrix adhesion,GO:0007179 transforming growth factor beta receptor signaling pathway,GO:0007229 integrin-mediated signaling pathway,GO:0007411 axon guidance,GO:0007507 heart development,GO:0007568 aging,GO:0009314 response to radiation,GO:0009612 response to mechanical stimulus,GO:0018149 peptide cros…	GO:0005178 integrin binding,GO:0005201 extracellular matrix structural constituent,GO:0005515 protein binding,GO:0046332 SMAD binding,GO:0046872 metal ion binding,GO:0048407 platelet-derived growth factor binding	GO:0005576 extracellular region,GO:0005586 collagen type III trimer,GO:0005615 extracellular space,GO:0005788 endoplasmic reticulum lumen,GO:0031012 extracellular matrix	3213.58	39.7323	80.8807	6.33772	9.22205e-07
H200005781	MXRA5	matrix-remodelling associated 5	GO:0008150 biological_process	GO:0003674 molecular_function	GO:0070062 extracellular exosome	1117.82	19.0112	58.7981	5.8777	1.96972e-08
H200006772	DPT	dermatopontin	GO:0007155 cell adhesion,GO:0008285 negative regulation of cell proliferation,GO:0030199 collagen fibril organization	-	GO:0005578 proteinaceous extracellular matrix,GO:0005615 extracellular space,GO:0031012 extracellular matrix,GO:0070062 extracellular exosome	1279.67	21.9769	58.228	5.86364	2.4448e-06
AHsV10001182	C2	complement component 2	GO:0006508 proteolysis,GO:0006956 complement activation,GO:0006958 complement activation, classical pathway,GO:0007584 response to nutrient,GO:0030449 regulation of complement activation,GO:0045087 innate immune response,GO:2000427 positive regulation of apoptotic cell clearance	GO:0004252 serine-type endopeptidase activity,GO:0046872 metal ion binding	GO:0005576 extracellular region,GO:0005615 extracellular space,GO:0070062 extracellular exosome	745.295	13.8972	53.6293	5.74495	0.00228184
H300010578	AQP1	aquaporin 1 (Colton blood group)	GO:0003091 renal water homeostasis,GO:0003094 glomerular filtration,GO:0003097 renal water transport,GO:0006182 cGMP biosynthetic process,GO:0006813 potassium ion transport,GO:0006833 water transport,GO:0006884 cell volume homeostasis,GO:0010592 positive regulation of lamellipodium assembly,GO:0010634 positive regulation of epithelial cell migration,GO:0015670 carbon dioxide transport,GO:0015696 …	GO:0005223 intracellular cGMP activated cation channel activity,GO:0005267 potassium channel activity,GO:0005372 water transmembrane transporter activity,GO:0005515 protein binding,GO:0008519 ammonium transmembrane transporter activity,GO:0015079 potassium ion transmembrane transporter activity,GO:0015168 glycerol transmembrane transporter activity,GO:0015250 water channel activity,GO:0015254 gly…	GO:0005634 nucleus,GO:0005737 cytoplasm,GO:0005886 plasma membrane,GO:0005887 integral component of plasma membrane,GO:0005903 brush border,GO:0009925 basal plasma membrane,GO:0016323 basolateral plasma membrane,GO:0016324 apical plasma membrane,GO:0020003 symbiont-containing vacuole,GO:0020005 symbiont-containing vacuole membrane,GO:0031526 brush border membrane,GO:0031965 nuclear membrane,GO:00…	1677.54	32.9799	50.8656	5.66862	0.000476031
CHsGV10002293	CRIP1	cysteine rich protein 1	GO:0006955 immune response,GO:0007507 heart development,GO:0008283 cell proliferation,GO:0008630 intrinsic apoptotic signaling pathway in response to DNA damage,GO:0010033 response to organic substance,GO:0010043 response to zinc ion,GO:0010468 regulation of gene expression,GO:0060741 prostate gland stromal morphogenesis,GO:0071236 cellular response to antibiotic,GO:0071493 cellular response to U…	GO:0003680 AT DNA binding,GO:0008270 zinc ion binding,GO:0008301 DNA binding, bending,GO:0042277 peptide binding	GO:0005737 cytoplasm	7508.62	157.764	47.5939	5.57271	1.38213e-06
H200012149	TGFBI	transforming growth factor beta induced	GO:0001525 angiogenesis,GO:0002062 chondrocyte differentiation,GO:0007155 cell adhesion,GO:0007162 negative regulation of cell adhesion,GO:0007601 visual perception,GO:0008283 cell proliferation,GO:0030198 extracellular matrix organization,GO:0044267 cellular protein metabolic process,GO:0050896 response to stimulus	GO:0005178 integrin binding,GO:0005515 protein binding,GO:0005518 collagen binding,GO:0050840 extracellular matrix binding	GO:0005576 extracellular region,GO:0005578 proteinaceous extracellular matrix,GO:0005604 basement membrane,GO:0005615 extracellular space,GO:0005802 trans-Golgi network,GO:0005886 plasma membrane,GO:0031012 extracellular matrix,GO:0070062 extracellular exosome	11749.7	314.592	37.3491	5.223	7.37626e-06
H300006979	MINOS1-NBL1	MINOS1-NBL1 readthrough	-	-	-	3831.05	104.016	36.8312	5.20286	4.89153e-05
H300020752	S100A4	S100 calcium binding protein A4	GO:0001837 epithelial to mesenchymal transition,GO:0043123 positive regulation of I-kappaB kinase/NF-kappaB signaling	GO:0003779 actin binding,GO:0005509 calcium ion binding,GO:0005515 protein binding,GO:0042802 identical protein binding,GO:0044822 poly(A) RNA binding,GO:0048306 calcium-dependent protein binding,GO:0050786 RAGE receptor binding	GO:0005615 extracellular space,GO:0005634 nucleus,GO:0043005 neuron projection,GO:0048471 perinuclear region of cytoplasm,GO:0070062 extracellular exosome	9965.61	279.522	35.6523	5.15592	1.85664e-08
H300004821	CRIP1P4	cysteine-rich protein 1 (intestinal) pseudogene 4	-	-	-	2833.32	81.4932	34.7675	5.11967	5.27156e-07
H300020320	FGF18	fibroblast growth factor 18	GO:0000165 MAPK cascade,GO:0000186 activation of MAPKK activity,GO:0001525 angiogenesis,GO:0001936 regulation of endothelial cell proliferation,GO:0001957 intramembranous ossification,GO:0001958 endochondral ossification,GO:0002063 chondrocyte development,GO:0007165 signal transduction,GO:0007173 epidermal growth factor receptor signaling pathway,GO:0007264 small GTPase mediated signal transducti…	GO:0005105 type 1 fibroblast growth factor receptor binding,GO:0005111 type 2 fibroblast growth factor receptor binding,GO:0008083 growth factor activity	GO:0005576 extracellular region,GO:0005615 extracellular space,GO:0005730 nucleolus	201.821	6.16185	32.7532	5.03357	0.00105608
opHsV0400002841	TMSB4XP1	thymosin beta 4, X-linked pseudogene 1	-	-	-	3211.43	101.999	31.4848	4.97658	0.000128597
H200006835	COL2A1	collagen type II alpha 1	GO:0001501 skeletal system development,GO:0001502 cartilage condensation,GO:0001894 tissue homeostasis,GO:0001958 endochondral ossification,GO:0002062 chondrocyte differentiation,GO:0003007 heart morphogenesis,GO:0006029 proteoglycan metabolic process,GO:0007411 axon guidance,GO:0007417 central nervous system development,GO:0007601 visual perception,GO:0007605 sensory perception of sound,GO:00104…	GO:0030020 extracellular matrix structural constituent conferring tensile strength,GO:0042802 identical protein binding,GO:0046872 metal ion binding,GO:0048407 platelet-derived growth factor binding	GO:0005576 extracellular region,GO:0005585 collagen type II trimer,GO:0005604 basement membrane,GO:0005615 extracellular space,GO:0005788 endoplasmic reticulum lumen,GO:0031012 extracellular matrix	22721.8	722.375	31.4544	4.97519	1.43227e-06
H300001442	TMSB4XP2	thymosin beta 4, X-linked pseudogene 2	-	-	-	2342.17	76.71	30.5328	4.93229	0.000185258
H300003331	TSPAN2	tetraspanin 2	GO:0006954 inflammatory response,GO:0007166 cell surface receptor signaling pathway,GO:0007420 brain development,GO:0014002 astrocyte development,GO:0014005 microglia development,GO:0042552 myelination,GO:0048709 oligodendrocyte differentiation,GO:0061564 axon development	GO:0005515 protein binding	GO:0005887 integral component of plasma membrane,GO:0016021 integral component of membrane,GO:0043209 myelin sheath	297.865	10.2231	29.1365	4.86476	1.43101e-07
H200003553	RAMP3	receptor (G protein-coupled) activity modifying protein 3	GO:0001921 positive regulation of receptor recycling,GO:0006816 calcium ion transport,GO:0006886 intracellular protein transport,GO:0008277 regulation of G-protein coupled receptor protein signaling pathway,GO:0015031 protein transport,GO:0031623 receptor internalization,GO:0045892 negative regulation of transcription, DNA-templated,GO:0071392 cellular response to estradiol stimulus,GO:0072659 pr…	GO:0004872 receptor activity,GO:0005515 protein binding,GO:0008565 protein transporter activity,GO:0015026 coreceptor activity	GO:0005622 intracellular,GO:0005764 lysosome,GO:0005886 plasma membrane,GO:0005887 integral component of plasma membrane,GO:0009986 cell surface,GO:0043235 receptor complex	317.861	11.261	28.2268	4.81899	1.42473e-05
opHsV0400003511	TMSB4XP8	thymosin beta 4, X-linked pseudogene 8	-	-	-	2360.43	83.8497	28.1508	4.8151	0.000313496
opHsV0400001282	TMSB4XP6	thymosin beta 4, X-linked pseudogene 6	-	-	-	3639.9	129.366	28.1364	4.81436	0.000117966
H300020099	MMP19	matrix metallopeptidase 19	GO:0001525 angiogenesis,GO:0001541 ovarian follicle development,GO:0001542 ovulation from ovarian follicle,GO:0001554 luteolysis,GO:0006508 proteolysis,GO:0009725 response to hormone,GO:0022617 extracellular matrix disassembly,GO:0030154 cell differentiation,GO:0030198 extracellular matrix organization,GO:0030574 collagen catabolic process,GO:0051591 response to cAMP	GO:0004222 metalloendopeptidase activity,GO:0005509 calcium ion binding,GO:0008270 zinc ion binding	GO:0005576 extracellular region,GO:0005578 proteinaceous extracellular matrix	69.6103	2.90369	23.9731	4.58334	0.0030269
AHsV10001828	TNC	tenascin C	GO:0001649 osteoblast differentiation,GO:0007155 cell adhesion,GO:0007162 negative regulation of cell adhesion,GO:0007528 neuromuscular junction development,GO:0008284 positive regulation of cell proliferation,GO:0009611 response to wounding,GO:0009612 response to mechanical stimulus,GO:0010628 positive regulation of gene expression,GO:0014012 peripheral nervous system axon regeneration,GO:003019…	GO:0045545 syndecan binding	GO:0005576 extracellular region,GO:0005604 basement membrane,GO:0005614 interstitial matrix,GO:0005615 extracellular space,GO:0005925 focal adhesion,GO:0016020 membrane,GO:0031012 extracellular matrix	270.286	11.3153	23.8868	4.57814	0.00239362
opHsV0400006398	TMSB4X	thymosin beta 4, X-linked	GO:0002576 platelet degranulation,GO:0007015 actin filament organization,GO:0007596 blood coagulation,GO:0030168 platelet activation	GO:0003785 actin monomer binding,GO:0005515 protein binding,GO:0044822 poly(A) RNA binding	GO:0005576 extracellular region,GO:0005856 cytoskeleton,GO:0031093 platelet alpha granule lumen	7140.64	302.238	23.6259	4.56229	0.000144009
H200011936	CRLF1	cytokine receptor-like factor 1	GO:0001657 ureteric bud development,GO:0008284 positive regulation of cell proliferation,GO:0042517 positive regulation of tyrosine phosphorylation of Stat3 protein,GO:0043524 negative regulation of neuron apoptotic process,GO:2000672 negative regulation of motor neuron apoptotic process	GO:0004872 receptor activity,GO:0005125 cytokine activity,GO:0005127 ciliary neurotrophic factor receptor binding,GO:0005515 protein binding,GO:0019955 cytokine binding,GO:0046982 protein heterodimerization activity	GO:0005576 extracellular region,GO:0005615 extracellular space,GO:0097058 CRLF-CLCF1 complex	3242.69	137.283	23.6204	4.56196	6.26833e-06
H300018000	HLA-DRB1	major histocompatibility complex, class II, DR beta 1	GO:0002381 immunoglobulin production involved in immunoglobulin mediated immune response,GO:0002437 inflammatory response to antigenic stimulus,GO:0002455 humoral immune response mediated by circulating immunoglobulin,GO:0002503 peptide antigen assembly with MHC class II protein complex,GO:0002506 polysaccharide assembly with MHC class II protein complex,GO:0006955 immune response,GO:0016045 dete…	GO:0001618 virus receptor activity,GO:0023026 MHC class II protein complex binding,GO:0032395 MHC class II receptor activity,GO:0042605 peptide antigen binding	GO:0000139 Golgi membrane,GO:0005765 lysosomal membrane,GO:0005886 plasma membrane,GO:0005887 integral component of plasma membrane,GO:0009897 external side of plasma membrane,GO:0009986 cell surface,GO:0012507 ER to Golgi transport vesicle membrane,GO:0016020 membrane,GO:0030658 transport vesicle membrane,GO:0030666 endocytic vesicle membrane,GO:0030669 clathrin-coated endocytic vesicle membrane…	239.492	10.5725	22.6523	4.50159	0.00401988
H200017630	PLTP	phospholipid transfer protein	GO:0006629 lipid metabolic process,GO:0006869 lipid transport,GO:0010189 vitamin E biosynthetic process,GO:0010875 positive regulation of cholesterol efflux,GO:0030317 sperm motility,GO:0034375 high-density lipoprotein particle remodeling	GO:0008289 lipid binding	GO:0005576 extracellular region,GO:0005615 extracellular space	323.529	15.2304	21.2423	4.40887	2.06779e-05
AHsV10001770	CTHRC1	collagen triple helix repeat containing 1	GO:0016477 cell migration,GO:0032092 positive regulation of protein binding,GO:0033690 positive regulation of osteoblast proliferation,GO:0043932 ossification involved in bone remodeling,GO:0045669 positive regulation of osteoblast differentiation,GO:0060071 Wnt signaling pathway, planar cell polarity pathway,GO:0060122 inner ear receptor stereocilium organization,GO:0090090 negative regulation o…	GO:0005109 frizzled binding,GO:0017147 Wnt-protein binding	GO:0005578 proteinaceous extracellular matrix,GO:0005581 collagen trimer,GO:0005615 extracellular space,GO:0005737 cytoplasm	942.193	46.8545	20.1089	4.32976	0.000194822
H200006995	COL5A2	collagen type V alpha 2	GO:0001501 skeletal system development,GO:0001503 ossification,GO:0007411 axon guidance,GO:0022617 extracellular matrix disassembly,GO:0030198 extracellular matrix organization,GO:0030199 collagen fibril organization,GO:0030574 collagen catabolic process,GO:0043588 skin development,GO:0048592 eye morphogenesis,GO:0071230 cellular response to amino acid stimulus,GO:1903225 negative regulation of e…	GO:0003674 molecular_function,GO:0005201 extracellular matrix structural constituent,GO:0046332 SMAD binding,GO:0046872 metal ion binding	GO:0005576 extracellular region,GO:0005588 collagen type V trimer,GO:0005788 endoplasmic reticulum lumen,GO:0031012 extracellular matrix	5144.51	274.826	18.7192	4.22644	1.02696e-08
AHsV10001199	ECM1	extracellular matrix protein 1	GO:0001503 ossification,GO:0001525 angiogenesis,GO:0001938 positive regulation of endothelial cell proliferation,GO:0001960 negative regulation of cytokine-mediated signaling pathway,GO:0002828 regulation of type 2 immune response,GO:0006357 regulation of transcription from RNA polymerase II promoter,GO:0006954 inflammatory response,GO:0007165 signal transduction,GO:0010466 negative regulation of…	GO:0002020 protease binding,GO:0004871 signal transducer activity,GO:0005134 interleukin-2 receptor binding,GO:0005515 protein binding,GO:0008022 protein C-terminus binding,GO:0019899 enzyme binding,GO:0043236 laminin binding	GO:0005578 proteinaceous extracellular matrix,GO:0005615 extracellular space,GO:0031012 extracellular matrix,GO:0070062 extracellular exosome	370.538	21.8754	16.9386	4.08224	8.60058e-05
H200012191	IGFBP7	insulin like growth factor binding protein 7	GO:0001558 regulation of cell growth,GO:0007155 cell adhesion,GO:0008285 negative regulation of cell proliferation,GO:0048839 inner ear development	GO:0005515 protein binding,GO:0005520 insulin-like growth factor binding	GO:0005576 extracellular region,GO:0005615 extracellular space,GO:0031012 extracellular matrix,GO:0070062 extracellular exosome	5649.4	340.262	16.6031	4.05338	1.99164e-07
H200010361	ANOS1	anosmin 1	GO:0006928 movement of cell or subcellular component,GO:0006935 chemotaxis,GO:0007155 cell adhesion,GO:0007411 axon guidance,GO:0010951 negative regulation of endopeptidase activity	GO:0004867 serine-type endopeptidase inhibitor activity,GO:0005201 extracellular matrix structural constituent,GO:0005515 protein binding,GO:0008201 heparin binding	GO:0005578 proteinaceous extracellular matrix,GO:0005615 extracellular space,GO:0005886 plasma membrane	1453.64	89.8129	16.1852	4.0166	7.46814e-05
H300021034	NELL1	neural EGFL like 1	GO:0007399 nervous system development,GO:0010468 regulation of gene expression,GO:0030154 cell differentiation,GO:0030501 positive regulation of bone mineralization,GO:0033689 negative regulation of osteoblast proliferation,GO:0045669 positive regulation of osteoblast differentiation,GO:2000599 negative regulation of cyclin catabolic process	GO:0005509 calcium ion binding,GO:0005515 protein binding	GO:0005576 extracellular region,GO:0005635 nuclear envelope,GO:0005737 cytoplasm,GO:0048471 perinuclear region of cytoplasm	34.1227	2.11471	16.1359	4.0122	0.00732845
AHsV10000478	LAMA5	laminin subunit alpha 5	GO:0001525 angiogenesis,GO:0001658 branching involved in ureteric bud morphogenesis,GO:0001738 morphogenesis of a polarized epithelium,GO:0001755 neural crest cell migration,GO:0001942 hair follicle development,GO:0007010 cytoskeleton organization,GO:0007229 integrin-mediated signaling pathway,GO:0007517 muscle organ development,GO:0008037 cell recognition,GO:0008283 cell proliferation,GO:0009790…	GO:0005178 integrin binding,GO:0005198 structural molecule activity	GO:0005576 extracellular region,GO:0005604 basement membrane,GO:0005605 basal lamina,GO:0005610 laminin-5 complex,GO:0005615 extracellular space,GO:0005634 nucleus,GO:0031012 extracellular matrix,GO:0043259 laminin-10 complex,GO:0043260 laminin-11 complex,GO:0070062 extracellular exosome	127.848	8.01452	15.9521	3.99568	0.00331905
AHsV10002241	OLFML3	olfactomedin like 3	GO:0007275 multicellular organismal development	-	GO:1903561 extracellular vesicle	163.814	10.6194	15.4259	3.94729	0.00122922
H200014927	PCOLCE	procollagen C-endopeptidase enhancer	GO:0006508 proteolysis,GO:0007275 multicellular organismal development,GO:0010952 positive regulation of peptidase activity	GO:0005515 protein binding,GO:0005518 collagen binding,GO:0008201 heparin binding,GO:0016504 peptidase activator activity	GO:0005615 extracellular space,GO:0031012 extracellular matrix,GO:0070062 extracellular exosome	6625.96	456.133	14.5264	3.8606	2.28331e-07
AHsV10002367	ABI3BP	ABI family member 3 binding protein	GO:0010811 positive regulation of cell-substrate adhesion,GO:0030198 extracellular matrix organization	GO:0005518 collagen binding,GO:0008201 heparin binding	GO:0005614 interstitial matrix,GO:0005615 extracellular space,GO:0031012 extracellular matrix	396.154	27.6889	14.3073	3.83868	0.000825706
H200005572	CLEC3B	C-type lectin domain family 3 member B	GO:0001501 skeletal system development,GO:0001503 ossification,GO:0010756 positive regulation of plasminogen activation,GO:0030282 bone mineralization,GO:0071310 cellular response to organic substance,GO:0071560 cellular response to transforming growth factor beta stimulus	GO:0005509 calcium ion binding,GO:0008201 heparin binding,GO:0030246 carbohydrate binding,GO:0036143 kringle domain binding	GO:0001652 granular component,GO:0005576 extracellular region,GO:0005615 extracellular space,GO:0005737 cytoplasm,GO:0031012 extracellular matrix,GO:0070062 extracellular exosome	753.251	52.8669	14.2481	3.83269	2.75492e-07
H200005883	GRPR	gastrin releasing peptide receptor	GO:0007186 G-protein coupled receptor signaling pathway,GO:0008283 cell proliferation,GO:0042127 regulation of cell proliferation	GO:0008528 G-protein coupled peptide receptor activity	GO:0005886 plasma membrane,GO:0005887 integral component of plasma membrane	35.4346	2.59461	13.657	3.77157	0.000214227
H200000387	MSX1	msh homeobox 1	GO:0000122 negative regulation of transcription from RNA polymerase II promoter,GO:0000902 cell morphogenesis,GO:0001701 in utero embryonic development,GO:0003198 epithelial to mesenchymal transition involved in endocardial cushion formation,GO:0006366 transcription from RNA polymerase II promoter,GO:0007517 muscle organ development,GO:0008285 negative regulation of cell proliferation,GO:0009952 …	GO:0000977 RNA polymerase II regulatory region sequence-specific DNA binding,GO:0000982 transcription factor activity, RNA polymerase II core promoter proximal region sequence-specific binding,GO:0001227 transcriptional repressor activity, RNA polymerase II transcription regulatory region sequence-specific binding,GO:0001228 transcriptional activator activity, RNA polymerase II transcription regu…	GO:0005634 nucleus,GO:0005654 nucleoplasm,GO:0005737 cytoplasm	144.387	10.636	13.5753	3.76291	0.000578896
H200008006	SEMA3C	semaphorin 3C	GO:0001755 neural crest cell migration,GO:0001756 somitogenesis,GO:0001974 blood vessel remodeling,GO:0003151 outflow tract morphogenesis,GO:0003215 cardiac right ventricle morphogenesis,GO:0003350 pulmonary myocardium development,GO:0006955 immune response,GO:0007411 axon guidance,GO:0009791 post-embryonic development,GO:0021915 neural tube development,GO:0030335 positive regulation of cell migr…	GO:0030215 semaphorin receptor binding,GO:0038191 neuropilin binding,GO:0045499 chemorepellent activity	GO:0005615 extracellular space,GO:0070062 extracellular exosome	367.524	27.4535	13.3872	3.74278	3.31471e-05
H200017640	TREM1	triggering receptor expressed on myeloid cells 1	GO:0002230 positive regulation of defense response to virus by host,GO:0002374 cytokine secretion involved in immune response,GO:0006959 humoral immune response,GO:0007596 blood coagulation,GO:0030593 neutrophil chemotaxis,GO:0035556 intracellular signal transduction,GO:0045087 innate immune response,GO:0050755 chemokine metabolic process,GO:0050776 regulation of immune response,GO:0050900 leukoc…	GO:0004872 receptor activity,GO:0097110 scaffold protein binding	GO:0005576 extracellular region,GO:0005622 intracellular,GO:0005886 plasma membrane,GO:0016021 integral component of membrane	845.438	66.4817	12.7169	3.66867	0.000123387
H300004321	GPRIN1	G protein regulated inducer of neurite outgrowth 1	GO:0031175 neuron projection development	GO:0051219 phosphoprotein binding	GO:0005886 plasma membrane,GO:0030426 growth cone	104.872	8.43663	12.4305	3.63582	0.000223814
H200006971	NID2	nidogen 2	GO:0007155 cell adhesion,GO:0007160 cell-matrix adhesion,GO:0030198 extracellular matrix organization,GO:0071711 basement membrane organization	GO:0005509 calcium ion binding,GO:0005515 protein binding,GO:0005518 collagen binding	GO:0005576 extracellular region,GO:0005604 basement membrane,GO:0031012 extracellular matrix,GO:0070062 extracellular exosome	145.763	11.7884	12.3649	3.62818	1.82218e-05
H200000977	TMEM59L	transmembrane protein 59 like	-	-	GO:0000139 Golgi membrane,GO:0016020 membrane,GO:0016021 integral component of membrane	64.032	5.36565	11.9337	3.57697	0.00649601
DHsGV10001360	LYPD8	LY6/PLAUR domain containing 8	-	-	GO:0005886 plasma membrane,GO:0031225 anchored component of membrane	53.8141	4.53997	11.8534	3.56723	7.68419e-06
AHsV10000332	COL18A1	collagen type XVIII alpha 1	GO:0001525 angiogenesis,GO:0001886 endothelial cell morphogenesis,GO:0007155 cell adhesion,GO:0007601 visual perception,GO:0008284 positive regulation of cell proliferation,GO:0008285 negative regulation of cell proliferation,GO:0009887 organ morphogenesis,GO:0022617 extracellular matrix disassembly,GO:0030198 extracellular matrix organization,GO:0030335 positive regulation of cell migration,GO:0…	GO:0005198 structural molecule activity,GO:0005515 protein binding,GO:0042802 identical protein binding,GO:0046872 metal ion binding	GO:0005576 extracellular region,GO:0005581 collagen trimer,GO:0005604 basement membrane,GO:0005615 extracellular space,GO:0005788 endoplasmic reticulum lumen,GO:0031012 extracellular matrix,GO:0070062 extracellular exosome	209.562	18.061	11.6031	3.53643	0.00998537
H300020179	PMAIP1	phorbol-12-myristate-13-acetate-induced protein 1	GO:0001836 release of cytochrome c from mitochondria,GO:0006915 apoptotic process,GO:0006919 activation of cysteine-type endopeptidase activity involved in apoptotic process,GO:0009411 response to UV,GO:0010165 response to X-ray,GO:0010498 proteasomal protein catabolic process,GO:0010907 positive regulation of glucose metabolic process,GO:0010917 negative regulation of mitochondrial membrane pote…	GO:0005515 protein binding	GO:0005634 nucleus,GO:0005739 mitochondrion,GO:0005741 mitochondrial outer membrane,GO:0005829 cytosol	33.6095	2.8992	11.5927	3.53514	0.000194746
H200011770	SPARC	secreted protein acidic and cysteine rich	GO:0001503 ossification,GO:0001937 negative regulation of endothelial cell proliferation,GO:0002576 platelet degranulation,GO:0006898 receptor-mediated endocytosis,GO:0007165 signal transduction,GO:0007507 heart development,GO:0007596 blood coagulation,GO:0009629 response to gravity,GO:0010288 response to lead ion,GO:0010595 positive regulation of endothelial cell migration,GO:0016525 negative re…	GO:0005509 calcium ion binding,GO:0005515 protein binding,GO:0005518 collagen binding,GO:0050840 extracellular matrix binding	GO:0005576 extracellular region,GO:0005604 basement membrane,GO:0005615 extracellular space,GO:0005737 cytoplasm,GO:0005739 mitochondrion,GO:0005886 plasma membrane,GO:0009986 cell surface,GO:0016363 nuclear matrix,GO:0031091 platelet alpha granule,GO:0031092 platelet alpha granule membrane,GO:0031093 platelet alpha granule lumen,GO:0071682 endocytic vesicle lumen	30953.9	2688.94	11.5115	3.52501	1.047e-11
H200004664	PIANP	PILR alpha associated neural protein	-	-	GO:0005912 adherens junction,GO:0016021 integral component of membrane,GO:0016323 basolateral plasma membrane	45.9631	4.0287	11.4089	3.51209	2.42506e-06
H200004336	WFDC1	WAP four-disulfide core domain 1	GO:0001558 regulation of cell growth,GO:0010951 negative regulation of endopeptidase activity,GO:0030308 negative regulation of cell growth,GO:0032355 response to estradiol,GO:0042493 response to drug,GO:0050680 negative regulation of epithelial cell proliferation,GO:0050728 negative regulation of inflammatory response,GO:0061045 negative regulation of wound healing	GO:0003674 molecular_function,GO:0004867 serine-type endopeptidase inhibitor activity	GO:0005615 extracellular space	24.3842	2.16288	11.274	3.49493	0.00631934
AHsV10002946	DIO2	deiodinase, iodothyronine, type II	GO:0001514 selenocysteine incorporation,GO:0006590 thyroid hormone generation,GO:0034641 cellular nitrogen compound metabolic process,GO:0042403 thyroid hormone metabolic process,GO:0042446 hormone biosynthetic process,GO:0044281 small molecule metabolic process,GO:0055114 oxidation-reduction process	GO:0004800 thyroxine 5'-deiodinase activity,GO:0008430 selenium binding,GO:0031625 ubiquitin protein ligase binding	GO:0005886 plasma membrane,GO:0016020 membrane,GO:0016021 integral component of membrane	1435.39	128.489	11.1713	3.48173	0.000471714
H300018013	LOXL2	lysyl oxidase like 2	GO:0001666 response to hypoxia,GO:0001837 epithelial to mesenchymal transition,GO:0001935 endothelial cell proliferation,GO:0002040 sprouting angiogenesis,GO:0006351 transcription, DNA-templated,GO:0006464 cellular protein modification process,GO:0006898 receptor-mediated endocytosis,GO:0007155 cell adhesion,GO:0007568 aging,GO:0016570 histone modification,GO:0018277 protein deamination,GO:003019…	GO:0003682 chromatin binding,GO:0003714 transcription corepressor activity,GO:0004720 protein-lysine 6-oxidase activity,GO:0005044 scavenger receptor activity,GO:0005507 copper ion binding,GO:0005515 protein binding,GO:0009055 electron carrier activity,GO:0035064 methylated histone binding,GO:0070492 oligosaccharide binding	GO:0005604 basement membrane,GO:0005615 extracellular space,GO:0005634 nucleus,GO:0005654 nucleoplasm,GO:0005694 chromosome,GO:0016020 membrane	128.965	11.5467	11.169	3.48143	4.38969e-08
H200011533	KLF2	Kruppel-like factor 2	GO:0000902 cell morphogenesis,GO:0001701 in utero embryonic development,GO:0006351 transcription, DNA-templated,GO:0032715 negative regulation of interleukin-6 production,GO:0035264 multicellular organism growth,GO:0036003 positive regulation of transcription from RNA polymerase II promoter in response to stress,GO:0040029 regulation of gene expression, epigenetic,GO:0043249 erythrocyte maturatio…	GO:0003700 transcription factor activity, sequence-specific DNA binding,GO:0005515 protein binding,GO:0043565 sequence-specific DNA binding,GO:0046872 metal ion binding	GO:0005634 nucleus	1075.07	96.6709	11.121	3.47521	0.000108021
H300003675	DIRAS1	DIRAS family GTP binding RAS like 1	GO:0007264 small GTPase mediated signal transduction,GO:0043406 positive regulation of MAP kinase activity	GO:0003924 GTPase activity,GO:0005525 GTP binding,GO:0051019 mitogen-activated protein kinase binding	GO:0005622 intracellular,GO:0005886 plasma membrane	96.929	8.74977	11.0779	3.46961	2.0541e-05
H300000989	CDK6	cyclin-dependent kinase 6	GO:0000082 G1/S transition of mitotic cell cycle,GO:0000278 mitotic cell cycle,GO:0001954 positive regulation of cell-matrix adhesion,GO:0003323 type B pancreatic cell development,GO:0006468 protein phosphorylation,GO:0007050 cell cycle arrest,GO:0007219 Notch signaling pathway,GO:0008285 negative regulation of cell proliferation,GO:0009615 response to virus,GO:0010468 regulation of gene expressi…	GO:0004693 cyclin-dependent protein serine/threonine kinase activity,GO:0005515 protein binding,GO:0005524 ATP binding,GO:0030332 cyclin binding	GO:0000307 cyclin-dependent protein kinase holoenzyme complex,GO:0001726 ruffle,GO:0005634 nucleus,GO:0005654 nucleoplasm,GO:0005737 cytoplasm,GO:0005813 centrosome,GO:0005829 cytosol	151.89	13.8385	10.9759	3.45627	1.91729e-09
H300018547	SERTAD4	SERTA domain containing 4	-	-	GO:0005634 nucleus	121.25	11.0581	10.9648	3.45481	0.00160451
H200008419	IGFBP5	insulin like growth factor binding protein 5	GO:0001558 regulation of cell growth,GO:0001649 osteoblast differentiation,GO:0006006 glucose metabolic process,GO:0007165 signal transduction,GO:0007565 female pregnancy,GO:0010906 regulation of glucose metabolic process,GO:0014912 negative regulation of smooth muscle cell migration,GO:0017148 negative regulation of translation,GO:0030336 negative regulation of cell migration,GO:0031069 hair fol…	GO:0001968 fibronectin binding,GO:0005515 protein binding,GO:0031994 insulin-like growth factor I binding,GO:0031995 insulin-like growth factor II binding	GO:0005576 extracellular region,GO:0005622 intracellular,GO:0016942 insulin-like growth factor binding protein complex,GO:0042567 insulin-like growth factor ternary complex	604.506	55.4646	10.899	3.44612	0.00138038
CHsGV10001735	TNFAIP6	TNF alpha induced protein 6	GO:0006954 inflammatory response,GO:0007155 cell adhesion,GO:0007165 signal transduction,GO:0007267 cell-cell signaling,GO:0050728 negative regulation of inflammatory response	GO:0005540 hyaluronic acid binding	-	2787.01	255.79	10.8957	3.44569	0.000144973
H300022894	HLA-DRB5	major histocompatibility complex, class II, DR beta 5	GO:0002381 immunoglobulin production involved in immunoglobulin mediated immune response,GO:0002437 inflammatory response to antigenic stimulus,GO:0002455 humoral immune response mediated by circulating immunoglobulin,GO:0006955 immune response,GO:0016045 detection of bacterium,GO:0019221 cytokine-mediated signaling pathway,GO:0019886 antigen processing and presentation of exogenous peptide antig…	GO:0042605 peptide antigen binding	GO:0000139 Golgi membrane,GO:0005615 extracellular space,GO:0005765 lysosomal membrane,GO:0005886 plasma membrane,GO:0009897 external side of plasma membrane,GO:0012507 ER to Golgi transport vesicle membrane,GO:0016020 membrane,GO:0030658 transport vesicle membrane,GO:0030666 endocytic vesicle membrane,GO:0030669 clathrin-coated endocytic vesicle membrane,GO:0031902 late endosome membrane,GO:0032…	368.162	34.5386	10.6594	3.41406	0.00784531
AHsV10000361	SLC16A10	solute carrier family 16 member 10	GO:0006811 ion transport,GO:0006865 amino acid transport,GO:0015801 aromatic amino acid transport,GO:0034220 ion transmembrane transport,GO:0055085 transmembrane transport,GO:0070327 thyroid hormone transport	GO:0005215 transporter activity,GO:0015173 aromatic amino acid transmembrane transporter activity,GO:0015349 thyroid hormone transmembrane transporter activity	GO:0005886 plasma membrane,GO:0005887 integral component of plasma membrane,GO:0016021 integral component of membrane,GO:0016323 basolateral plasma membrane	86.2601	8.51648	10.1286	3.34036	2.35159e-06
H200010635	FZD1	frizzled class receptor 1	GO:0001934 positive regulation of protein phosphorylation,GO:0003149 membranous septum morphogenesis,GO:0003150 muscular septum morphogenesis,GO:0003151 outflow tract morphogenesis,GO:0007186 G-protein coupled receptor signaling pathway,GO:0007267 cell-cell signaling,GO:0007416 synapse assembly,GO:0030182 neuron differentiation,GO:0030514 negative regulation of BMP signaling pathway,GO:0030855 ep…	GO:0004930 G-protein coupled receptor activity,GO:0005102 receptor binding,GO:0005109 frizzled binding,GO:0005515 protein binding,GO:0017147 Wnt-protein binding,GO:0030165 PDZ domain binding,GO:0042813 Wnt-activated receptor activity	GO:0005886 plasma membrane,GO:0005925 focal adhesion,GO:0009986 cell surface,GO:0016021 integral component of membrane,GO:0043005 neuron projection,GO:1990909 Wnt signalosome	111.467	11.0169	10.1179	3.33883	4.72869e-06
H200000111	FAP	fibroblast activation protein alpha	GO:0001525 angiogenesis,GO:0006508 proteolysis,GO:0007155 cell adhesion,GO:0010710 regulation of collagen catabolic process,GO:0010716 negative regulation of extracellular matrix disassembly,GO:0043542 endothelial cell migration,GO:0051603 proteolysis involved in cellular protein catabolic process,GO:0051917 regulation of fibrinolysis,GO:0060244 negative regulation of cell proliferation involved …	GO:0002020 protease binding,GO:0004175 endopeptidase activity,GO:0004222 metalloendopeptidase activity,GO:0004252 serine-type endopeptidase activity,GO:0005178 integrin binding,GO:0005515 protein binding,GO:0008233 peptidase activity,GO:0008236 serine-type peptidase activity,GO:0008239 dipeptidyl-peptidase activity,GO:0042803 protein homodimerization activity,GO:0046983 protein dimerization activ…	GO:0005615 extracellular space,GO:0005737 cytoplasm,GO:0005886 plasma membrane,GO:0005925 focal adhesion,GO:0009986 cell surface,GO:0016021 integral component of membrane,GO:0030027 lamellipodium,GO:0031258 lamellipodium membrane,GO:0032587 ruffle membrane,GO:0045177 apical part of cell,GO:0045178 basal part of cell,GO:0071438 invadopodium membrane	794.915	78.6572	10.1061	3.33715	3.22258e-08
H300020154	TUBB3	tubulin beta 3 class III	GO:0006457 protein folding,GO:0007017 microtubule-based process,GO:0007067 mitotic nuclear division,GO:0007411 axon guidance,GO:0044267 cellular protein metabolic process,GO:0051084 'de novo' posttranslational protein folding	GO:0003924 GTPase activity,GO:0005200 structural constituent of cytoskeleton,GO:0005515 protein binding,GO:0005525 GTP binding,GO:0042277 peptide binding	GO:0005634 nucleus,GO:0005737 cytoplasm,GO:0005874 microtubule,GO:0030424 axon,GO:0030425 dendrite,GO:0043025 neuronal cell body,GO:0070062 extracellular exosome,GO:0071944 cell periphery	65.2615	6.522	10.0064	3.32285	0.00100582
H200012083	BST2	bone marrow stromal cell antigen 2	GO:0002737 negative regulation of plasmacytoid dendritic cell cytokine production,GO:0006959 humoral immune response,GO:0007267 cell-cell signaling,GO:0007275 multicellular organismal development,GO:0008283 cell proliferation,GO:0009615 response to virus,GO:0010951 negative regulation of endopeptidase activity,GO:0019221 cytokine-mediated signaling pathway,GO:0030308 negative regulation of cell g…	GO:0004871 signal transducer activity,GO:0005515 protein binding,GO:0008191 metalloendopeptidase inhibitor activity,GO:0042803 protein homodimerization activity,GO:0044822 poly(A) RNA binding	GO:0005737 cytoplasm,GO:0005770 late endosome,GO:0005771 multivesicular body,GO:0005794 Golgi apparatus,GO:0005886 plasma membrane,GO:0005887 integral component of plasma membrane,GO:0009986 cell surface,GO:0016020 membrane,GO:0016324 apical plasma membrane,GO:0031225 anchored component of membrane,GO:0045121 membrane raft,GO:0070062 extracellular exosome	182.62	18.2622	9.9999	3.32191	0.00743142
H200011747	MMP2	matrix metallopeptidase 2	GO:0001525 angiogenesis,GO:0001666 response to hypoxia,GO:0001955 blood vessel maturation,GO:0001957 intramembranous ossification,GO:0006508 proteolysis,GO:0007411 axon guidance,GO:0007566 embryo implantation,GO:0022617 extracellular matrix disassembly,GO:0030198 extracellular matrix organization,GO:0030574 collagen catabolic process,GO:0035987 endodermal cell differentiation,GO:0044267 cellular …	GO:0004222 metalloendopeptidase activity,GO:0004252 serine-type endopeptidase activity,GO:0005515 protein binding,GO:0008237 metallopeptidase activity,GO:0008270 zinc ion binding	GO:0005576 extracellular region,GO:0005578 proteinaceous extracellular matrix,GO:0005615 extracellular space,GO:0005634 nucleus,GO:0005739 mitochondrion,GO:0005886 plasma membrane,GO:0030017 sarcomere	2368.9	237.596	9.97032	3.31764	0.00637994
H200002813	GFRA2	GDNF family receptor alpha 2	GO:0007169 transmembrane receptor protein tyrosine kinase signaling pathway,GO:0007399 nervous system development,GO:0031953 negative regulation of protein autophosphorylation,GO:0035860 glial cell-derived neurotrophic factor receptor signaling pathway,GO:1903263 positive regulation of serine phosphorylation of STAT3 protein	GO:0016167 glial cell-derived neurotrophic factor receptor activity	GO:0005886 plasma membrane,GO:0019898 extrinsic component of membrane,GO:0031225 anchored component of membrane	76.0005	7.66005	9.92167	3.31058	0.000338507
H200015253	RAB31	RAB31, member RAS oncogene family	GO:0007264 small GTPase mediated signal transduction,GO:0031623 receptor internalization,GO:0032869 cellular response to insulin stimulus,GO:0043001 Golgi to plasma membrane protein transport,GO:0045055 regulated exocytosis,GO:0090382 phagosome maturation	GO:0003924 GTPase activity,GO:0005525 GTP binding,GO:0019003 GDP binding	GO:0005769 early endosome,GO:0005770 late endosome,GO:0030670 phagocytic vesicle membrane,GO:0032588 trans-Golgi network membrane,GO:0045335 phagocytic vesicle	178.038	18.0821	9.8461	3.29955	0.000197781
AHsV10002957	KIAA0101	KIAA0101	GO:0006260 DNA replication,GO:0006281 DNA repair,GO:0006974 cellular response to DNA damage stimulus,GO:0009411 response to UV,GO:0019985 translesion synthesis,GO:0051297 centrosome organization,GO:0051726 regulation of cell cycle	GO:0003682 chromatin binding,GO:0005515 protein binding	GO:0005634 nucleus,GO:0005654 nucleoplasm,GO:0005737 cytoplasm,GO:0048471 perinuclear region of cytoplasm	41.4577	4.37733	9.47099	3.24352	0.00173066
H200005574	LOXL1	lysyl oxidase like 1	GO:0018277 protein deamination,GO:0030198 extracellular matrix organization,GO:0032496 response to lipopolysaccharide,GO:0035904 aorta development,GO:0055114 oxidation-reduction process	GO:0005507 copper ion binding,GO:0016641 oxidoreductase activity, acting on the CH-NH2 group of donors, oxygen as acceptor	GO:0001669 acrosomal vesicle,GO:0005576 extracellular region,GO:0005604 basement membrane,GO:0005615 extracellular space,GO:0031012 extracellular matrix	149.766	15.916	9.40979	3.23416	0.00186381
H200004280	ZEB2	zinc finger E-box binding homeobox 2	GO:0000122 negative regulation of transcription from RNA polymerase II promoter,GO:0001755 neural crest cell migration,GO:0001756 somitogenesis,GO:0001843 neural tube closure,GO:0006351 transcription, DNA-templated,GO:0007399 nervous system development,GO:0021766 hippocampus development,GO:0021846 cell proliferation in forebrain,GO:0030177 positive regulation of Wnt signaling pathway,GO:0043507 p…	GO:0003677 DNA binding,GO:0005515 protein binding,GO:0019208 phosphatase regulator activity,GO:0046872 metal ion binding,GO:0070412 R-SMAD binding	GO:0005634 nucleus	85.0153	9.42014	9.02484	3.1739	0.00133795
H300019865	LNX1	ligand of numb-protein X 1, E3 ubiquitin protein ligase	GO:0042787 protein ubiquitination involved in ubiquitin-dependent protein catabolic process,GO:0051260 protein homooligomerization	GO:0004842 ubiquitin-protein transferase activity,GO:0005515 protein binding,GO:0008270 zinc ion binding,GO:0016874 ligase activity,GO:0030165 PDZ domain binding	GO:0005737 cytoplasm	122.191	13.7938	8.85837	3.14704	4.53763e-06
H300000708	HOTS	H19 opposite tumor suppressor	-	-	-	11257.6	1272.31	8.84814	3.14537	3.94893e-05
H300020543	TRPV2	transient receptor potential cation channel subfamily V member 2	GO:0006810 transport,GO:0007600 sensory perception,GO:0008285 negative regulation of cell proliferation,GO:0009266 response to temperature stimulus,GO:0009408 response to heat,GO:0034220 ion transmembrane transport,GO:0045773 positive regulation of axon extension,GO:0055085 transmembrane transport,GO:0070588 calcium ion transmembrane transport,GO:0090280 positive regulation of calcium ion import	GO:0005216 ion channel activity,GO:0005261 cation channel activity,GO:0005262 calcium channel activity,GO:0015075 ion transmembrane transporter activity	GO:0005886 plasma membrane,GO:0005887 integral component of plasma membrane,GO:0009986 cell surface,GO:0030027 lamellipodium,GO:0032584 growth cone membrane,GO:0042470 melanosome,GO:0044295 axonal growth cone,GO:0044297 cell body	41.581	4.75365	8.74717	3.12882	0.000695508
H200000520	TGFB3	transforming growth factor beta 3	GO:0000187 activation of MAPK activity,GO:0001666 response to hypoxia,GO:0001701 in utero embryonic development,GO:0002576 platelet degranulation,GO:0007179 transforming growth factor beta receptor signaling pathway,GO:0007184 SMAD protein import into nucleus,GO:0007435 salivary gland morphogenesis,GO:0007565 female pregnancy,GO:0007568 aging,GO:0007596 blood coagulation,GO:0008156 negative regul…	GO:0005114 type II transforming growth factor beta receptor binding,GO:0005125 cytokine activity,GO:0005515 protein binding,GO:0008083 growth factor activity,GO:0034713 type I transforming growth factor beta receptor binding,GO:0034714 type III transforming growth factor beta receptor binding,GO:0042802 identical protein binding,GO:0046982 protein heterodimerization activity,GO:0050431 transformi…	GO:0005576 extracellular region,GO:0005578 proteinaceous extracellular matrix,GO:0005615 extracellular space,GO:0005634 nucleus,GO:0005886 plasma membrane,GO:0009986 cell surface,GO:0030315 T-tubule,GO:0031012 extracellular matrix,GO:0031093 platelet alpha granule lumen,GO:0043025 neuronal cell body	103.859	11.8912	8.73411	3.12666	1.30503e-08
opHsV0400002323	C14orf180	chromosome 14 open reading frame 180	-	-	GO:0005886 plasma membrane,GO:0016021 integral component of membrane	188.465	21.7652	8.65904	3.11421	8.53203e-06
H200003125	SMOC2	SPARC related modular calcium binding 2	GO:0007165 signal transduction,GO:0010811 positive regulation of cell-substrate adhesion,GO:0030198 extracellular matrix organization	GO:0005509 calcium ion binding,GO:0008201 heparin binding	GO:0005604 basement membrane,GO:0005614 interstitial matrix	2778.69	321.233	8.65008	3.11271	9.16221e-05
H200006112	IFI44L	interferon induced protein 44 like	GO:0006955 immune response,GO:0051607 defense response to virus	-	GO:0005654 nucleoplasm,GO:0005737 cytoplasm	37.6428	4.36976	8.61439	3.10675	4.12541e-05
H300017466	NR4A1	nuclear receptor subfamily 4 group A member 1	GO:0001938 positive regulation of endothelial cell proliferation,GO:0002042 cell migration involved in sprouting angiogenesis,GO:0006367 transcription initiation from RNA polymerase II promoter,GO:0007165 signal transduction,GO:0007173 epidermal growth factor receptor signaling pathway,GO:0008543 fibroblast growth factor receptor signaling pathway,GO:0010467 gene expression,GO:0030522 intracellul…	GO:0001077 transcriptional activator activity, RNA polymerase II core promoter proximal region sequence-specific binding,GO:0003677 DNA binding,GO:0003707 steroid hormone receptor activity,GO:0004879 RNA polymerase II transcription factor activity, ligand-activated sequence-specific DNA binding,GO:0005515 protein binding,GO:0008270 zinc ion binding,GO:0043565 sequence-specific DNA binding,GO:0046…	GO:0005634 nucleus,GO:0005654 nucleoplasm,GO:0005737 cytoplasm,GO:0031965 nuclear membrane	365.993	42.8605	8.53918	3.0941	0.00731835
H200005556	CLIC3	chloride intracellular channel 3	GO:0006749 glutathione metabolic process,GO:0006821 chloride transport,GO:0007165 signal transduction,GO:0034765 regulation of ion transmembrane transport,GO:1902476 chloride transmembrane transport	GO:0004364 glutathione transferase activity,GO:0005244 voltage-gated ion channel activity,GO:0005254 chloride channel activity,GO:0005515 protein binding	GO:0005634 nucleus,GO:0005737 cytoplasm,GO:0034707 chloride channel complex,GO:0070062 extracellular exosome	325.743	38.5711	8.44526	3.07814	0.000488302
H200013568	COL5A1	collagen type V alpha 1	GO:0001568 blood vessel development,GO:0003007 heart morphogenesis,GO:0007155 cell adhesion,GO:0007411 axon guidance,GO:0016477 cell migration,GO:0022617 extracellular matrix disassembly,GO:0030198 extracellular matrix organization,GO:0030199 collagen fibril organization,GO:0030574 collagen catabolic process,GO:0032964 collagen biosynthetic process,GO:0035313 wound healing, spreading of epidermal…	GO:0005178 integrin binding,GO:0005201 extracellular matrix structural constituent,GO:0008201 heparin binding,GO:0043394 proteoglycan binding,GO:0046872 metal ion binding,GO:0048407 platelet-derived growth factor binding	GO:0005576 extracellular region,GO:0005588 collagen type V trimer,GO:0005604 basement membrane,GO:0005788 endoplasmic reticulum lumen,GO:0031012 extracellular matrix,GO:0070062 extracellular exosome	3399.74	407.956	8.33359	3.05894	2.06694e-08
H200004268	CXCR6	chemokine (C-X-C motif) receptor 6	GO:0006935 chemotaxis,GO:0006954 inflammatory response,GO:0007186 G-protein coupled receptor signaling pathway,GO:0019079 viral genome replication,GO:0070098 chemokine-mediated signaling pathway	GO:0004930 G-protein coupled receptor activity,GO:0015026 coreceptor activity,GO:0016494 C-X-C chemokine receptor activity,GO:0019958 C-X-C chemokine binding	GO:0005886 plasma membrane,GO:0005887 integral component of plasma membrane	49.9013	5.99464	8.32432	3.05733	3.65648e-06
H200014084	LRRC17	leucine rich repeat containing 17	GO:0001649 osteoblast differentiation,GO:0033687 osteoblast proliferation,GO:0045671 negative regulation of osteoclast differentiation,GO:0048539 bone marrow development	-	GO:0005615 extracellular space	53.7047	6.62558	8.10566	3.01893	0.000258653
H200002819	MATN2	matrilin 2	GO:0001764 neuron migration,GO:0007411 axon guidance,GO:0008150 biological_process,GO:0008347 glial cell migration,GO:0031104 dendrite regeneration,GO:0048678 response to axon injury	GO:0003674 molecular_function,GO:0005509 calcium ion binding,GO:0005515 protein binding	GO:0005578 proteinaceous extracellular matrix,GO:0005604 basement membrane,GO:0031012 extracellular matrix	293.095	36.3456	8.06411	3.01152	0.00171949
opHsV0400008829	MSX2P1	msh homeobox 2 pseudogene 1	-	-	-	48.6741	6.04957	8.04588	3.00825	8.56664e-06
H200001922	THEMIS2	thymocyte selection associated family member 2	GO:0006954 inflammatory response,GO:0007155 cell adhesion,GO:0050852 T cell receptor signaling pathway	GO:0005515 protein binding	GO:0005634 nucleus,GO:0005737 cytoplasm	85.7221	10.7661	7.96223	2.99317	0.000105981
AHsV10001882	LOXL3	lysyl oxidase like 3	GO:0001837 epithelial to mesenchymal transition,GO:0006898 receptor-mediated endocytosis,GO:0045892 negative regulation of transcription, DNA-templated,GO:0055114 oxidation-reduction process	GO:0004720 protein-lysine 6-oxidase activity,GO:0005044 scavenger receptor activity,GO:0005507 copper ion binding,GO:0005515 protein binding	GO:0005576 extracellular region,GO:0005615 extracellular space,GO:0005634 nucleus,GO:0005737 cytoplasm,GO:0016020 membrane	401.704	50.703	7.92268	2.98599	2.59988e-05
H200007026	GNG11	guanine nucleotide binding protein (G protein), gamma 11	GO:0006112 energy reserve metabolic process,GO:0007165 signal transduction,GO:0007186 G-protein coupled receptor signaling pathway,GO:0044281 small molecule metabolic process,GO:0071377 cellular response to glucagon stimulus	GO:0003924 GTPase activity,GO:0004871 signal transducer activity	GO:0005834 heterotrimeric G-protein complex,GO:0005886 plasma membrane	263.12	33.4933	7.85591	2.97378	2.00679e-05
H300000194	VCAN	versican	GO:0001501 skeletal system development,GO:0001649 osteoblast differentiation,GO:0005975 carbohydrate metabolic process,GO:0007155 cell adhesion,GO:0007275 multicellular organismal development,GO:0007417 central nervous system development,GO:0007507 heart development,GO:0008037 cell recognition,GO:0008347 glial cell migration,GO:0030198 extracellular matrix organization,GO:0030203 glycosaminoglyca…	GO:0005509 calcium ion binding,GO:0005515 protein binding,GO:0005539 glycosaminoglycan binding,GO:0005540 hyaluronic acid binding,GO:0019903 protein phosphatase binding,GO:0030246 carbohydrate binding	GO:0005576 extracellular region,GO:0005578 proteinaceous extracellular matrix,GO:0005615 extracellular space,GO:0005796 Golgi lumen,GO:0016020 membrane,GO:0031012 extracellular matrix,GO:0043202 lysosomal lumen,GO:0043231 intracellular membrane-bounded organelle	179.165	23.0379	7.77699	2.95921	9.91536e-06
opHsV0400004610	INHBA	inhibin beta A	GO:0000082 G1/S transition of mitotic cell cycle,GO:0001541 ovarian follicle development,GO:0001942 hair follicle development,GO:0002244 hematopoietic progenitor cell differentiation,GO:0006357 regulation of transcription from RNA polymerase II promoter,GO:0006952 defense response,GO:0007050 cell cycle arrest,GO:0007166 cell surface receptor signaling pathway,GO:0007267 cell-cell signaling,GO:000…	GO:0005125 cytokine activity,GO:0005160 transforming growth factor beta receptor binding,GO:0005179 hormone activity,GO:0005515 protein binding,GO:0008083 growth factor activity,GO:0017046 peptide hormone binding,GO:0034711 inhibin binding,GO:0042802 identical protein binding,GO:0046982 protein heterodimerization activity,GO:0070699 type II activin receptor binding	GO:0005576 extracellular region,GO:0043509 activin A complex,GO:0043512 inhibin A complex,GO:0048471 perinuclear region of cytoplasm	2792.77	364.835	7.65488	2.93638	0.000202432
H200008123	TMEM100	transmembrane protein 100	GO:0001525 angiogenesis,GO:0001570 vasculogenesis,GO:0001701 in utero embryonic development,GO:0003198 epithelial to mesenchymal transition involved in endocardial cushion formation,GO:0007219 Notch signaling pathway,GO:0030509 BMP signaling pathway,GO:0043491 protein kinase B signaling,GO:0045603 positive regulation of endothelial cell differentiation,GO:0050848 regulation of calcium-mediated si…	GO:0003674 molecular_function,GO:0005515 protein binding	GO:0005783 endoplasmic reticulum,GO:0005886 plasma membrane,GO:0016021 integral component of membrane,GO:0043204 perikaryon,GO:0048471 perinuclear region of cytoplasm	306.059	40.1081	7.63087	2.93185	4.38478e-08
H200011349	SAMD13	sterile alpha motif domain containing 13	-	-	-	26.4792	3.47792	7.61352	2.92856	1.09428e-09
AHsV10000633	COL6A3	collagen type VI alpha 3	GO:0007155 cell adhesion,GO:0007411 axon guidance,GO:0007517 muscle organ development,GO:0010951 negative regulation of endopeptidase activity,GO:0022617 extracellular matrix disassembly,GO:0030198 extracellular matrix organization,GO:0030574 collagen catabolic process	GO:0004867 serine-type endopeptidase inhibitor activity	GO:0005576 extracellular region,GO:0005578 proteinaceous extracellular matrix,GO:0005589 collagen type VI trimer,GO:0005615 extracellular space,GO:0005788 endoplasmic reticulum lumen,GO:0031012 extracellular matrix,GO:0042383 sarcolemma,GO:0070062 extracellular exosome,GO:1903561 extracellular vesicle	76.1312	10.0076	7.60734	2.92739	0.000426894
opHsV0400003443	PTGES	prostaglandin E synthase	GO:0001516 prostaglandin biosynthetic process,GO:0002526 acute inflammatory response,GO:0002544 chronic inflammatory response,GO:0006693 prostaglandin metabolic process,GO:0007165 signal transduction,GO:0008285 negative regulation of cell proliferation,GO:0014070 response to organic cyclic compound,GO:0019369 arachidonic acid metabolic process,GO:0019371 cyclooxygenase pathway,GO:0032496 response…	GO:0043295 glutathione binding,GO:0050220 prostaglandin-E synthase activity	GO:0005641 nuclear envelope lumen,GO:0005789 endoplasmic reticulum membrane,GO:0016020 membrane,GO:0016021 integral component of membrane,GO:0048471 perinuclear region of cytoplasm	395.305	52.102	7.58714	2.92356	3.86328e-07
H200012828	BFSP1	beaded filament structural protein 1	GO:0008150 biological_process,GO:0048469 cell maturation,GO:0070307 lens fiber cell development	GO:0005200 structural constituent of cytoskeleton,GO:0005212 structural constituent of eye lens,GO:0005515 protein binding	GO:0005737 cytoplasm,GO:0005739 mitochondrion,GO:0005882 intermediate filament,GO:0005886 plasma membrane,GO:0005938 cell cortex,GO:0015629 actin cytoskeleton	133.258	17.8206	7.47774	2.9026	2.08226e-06
H300004135	CD300C	CD300c molecule	GO:0002376 immune system process,GO:0006968 cellular defense response,GO:0007165 signal transduction,GO:0050776 regulation of immune response	GO:0004888 transmembrane signaling receptor activity	GO:0005886 plasma membrane,GO:0005887 integral component of plasma membrane	61.4057	8.27568	7.42001	2.89142	0.00911145
H300006620	CILP	cartilage intermediate layer protein	GO:0043569 negative regulation of insulin-like growth factor receptor signaling pathway	GO:0004035 alkaline phosphatase activity,GO:0004551 nucleotide diphosphatase activity	GO:0005578 proteinaceous extracellular matrix,GO:0005615 extracellular space,GO:0031012 extracellular matrix,GO:0070062 extracellular exosome	2922.55	397.299	7.35605	2.87893	0.00182039
H300020923	HHIP	hedgehog interacting protein	GO:0005975 carbohydrate metabolic process,GO:0007224 smoothened signaling pathway,GO:0007405 neuroblast proliferation,GO:0009953 dorsal/ventral pattern formation,GO:0009968 negative regulation of signal transduction,GO:0040036 regulation of fibroblast growth factor receptor signaling pathway,GO:0045879 negative regulation of smoothened signaling pathway,GO:0048705 skeletal system morphogenesis,GO…	GO:0005515 protein binding,GO:0008270 zinc ion binding,GO:0016901 oxidoreductase activity, acting on the CH-OH group of donors, quinone or similar compound as acceptor,GO:0048038 quinone binding,GO:0097108 hedgehog family protein binding	GO:0005576 extracellular region,GO:0005737 cytoplasm,GO:0005887 integral component of plasma membrane,GO:0009986 cell surface,GO:0060170 ciliary membrane	100.42	14.2688	7.03774	2.81511	9.87301e-05
opHsV0400001212	GAS1	growth arrest specific 1	GO:0007050 cell cycle arrest,GO:0008589 regulation of smoothened signaling pathway,GO:0010955 negative regulation of protein processing,GO:0035924 cellular response to vascular endothelial growth factor stimulus,GO:0042981 regulation of apoptotic process,GO:0045165 cell fate commitment,GO:0045930 negative regulation of mitotic cell cycle,GO:0048589 developmental growth,GO:0060628 regulation of ER…	GO:0005515 protein binding	GO:0005886 plasma membrane,GO:0016021 integral component of membrane,GO:0046658 anchored component of plasma membrane	148.649	21.1477	7.0291	2.81334	0.00082412
H200000534	PTGER2	prostaglandin E receptor 2	GO:0007186 G-protein coupled receptor signaling pathway,GO:0007189 adenylate cyclase-activating G-protein coupled receptor signaling pathway,GO:0032496 response to lipopolysaccharide,GO:0032570 response to progesterone,GO:0042127 regulation of cell proliferation,GO:0071380 cellular response to prostaglandin E stimulus	GO:0004957 prostaglandin E receptor activity	GO:0005886 plasma membrane,GO:0005887 integral component of plasma membrane	91.5202	13.2674	6.89811	2.7862	0.000209358
H200002725	C1orf54	chromosome 1 open reading frame 54	-	-	GO:0005576 extracellular region	89.7059	13.0591	6.86924	2.78015	0.00107079
opHsV0400006525	GNG2	guanine nucleotide binding protein (G protein), gamma 2	GO:0006112 energy reserve metabolic process,GO:0007191 adenylate cyclase-activating dopamine receptor signaling pathway,GO:0007268 synaptic transmission,GO:0007596 blood coagulation,GO:0008283 cell proliferation,GO:0030168 platelet activation,GO:0044281 small molecule metabolic process,GO:0071377 cellular response to glucagon stimulus,GO:0071380 cellular response to prostaglandin E stimulus,GO:00…	GO:0004871 signal transducer activity,GO:0031681 G-protein beta-subunit binding	GO:0005834 heterotrimeric G-protein complex,GO:0005886 plasma membrane,GO:0016020 membrane,GO:0070062 extracellular exosome	52.7591	7.78229	6.77937	2.76115	1.80342e-06
AHsV10002325	ANGPTL2	angiopoietin like 2	GO:0007275 multicellular organismal development	GO:0005102 receptor binding	GO:0005615 extracellular space,GO:0070062 extracellular exosome	1634.26	242.669	6.73453	2.75158	0.00235823
H300009327	FAM71E2	family with sequence similarity 71 member E2	-	-	GO:0005634 nucleus	81.493	12.2171	6.67038	2.73777	0.000191676
H200006128	IL4R	interleukin 4 receptor	GO:0002532 production of molecular mediator involved in inflammatory response,GO:0002639 positive regulation of immunoglobulin production,GO:0006955 immune response,GO:0007165 signal transduction,GO:0016064 immunoglobulin mediated immune response,GO:0030728 ovulation,GO:0035556 intracellular signal transduction,GO:0035771 interleukin-4-mediated signaling pathway,GO:0042127 regulation of cell prol…	GO:0004913 interleukin-4 receptor activity,GO:0005057 receptor signaling protein activity,GO:0005515 protein binding	GO:0005615 extracellular space,GO:0005622 intracellular,GO:0005887 integral component of plasma membrane,GO:0043235 receptor complex	21.3813	3.20677	6.66754	2.73715	0.00286788
AHsV10001240	EPHB2	EPH receptor B2	GO:0001525 angiogenesis,GO:0001655 urogenital system development,GO:0007399 nervous system development,GO:0007411 axon guidance,GO:0007413 axonal fasciculation,GO:0016310 phosphorylation,GO:0018108 peptidyl-tyrosine phosphorylation,GO:0022038 corpus callosum development,GO:0042472 inner ear morphogenesis,GO:0048013 ephrin receptor signaling pathway,GO:0050878 regulation of body fluid levels,GO:00…	GO:0004713 protein tyrosine kinase activity,GO:0005005 transmembrane-ephrin receptor activity,GO:0005515 protein binding,GO:0005524 ATP binding	GO:0005576 extracellular region,GO:0005829 cytosol,GO:0005886 plasma membrane,GO:0005887 integral component of plasma membrane,GO:0030424 axon,GO:0030425 dendrite	19.2183	2.91545	6.59187	2.72069	0.00435927
H200003514	PRSS23	protease, serine 23	GO:0006508 proteolysis	GO:0004252 serine-type endopeptidase activity	GO:0005634 nucleus,GO:0070062 extracellular exosome	527.457	80.0506	6.58904	2.72007	6.84359e-05
AHsV10002525	SERPINH1	serpin peptidase inhibitor, clade H (heat shock protein 47), member 1, (collagen binding protein 1)	GO:0003433 chondrocyte development involved in endochondral bone morphogenesis,GO:0006986 response to unfolded protein,GO:0010951 negative regulation of endopeptidase activity,GO:0030198 extracellular matrix organization,GO:0030199 collagen fibril organization,GO:0032964 collagen biosynthetic process,GO:0051604 protein maturation	GO:0004867 serine-type endopeptidase inhibitor activity,GO:0005518 collagen binding,GO:0044822 poly(A) RNA binding,GO:0051082 unfolded protein binding	GO:0005615 extracellular space,GO:0005783 endoplasmic reticulum,GO:0005788 endoplasmic reticulum lumen,GO:0005793 endoplasmic reticulum-Golgi intermediate compartment,GO:0045121 membrane raft,GO:0070062 extracellular exosome	467.922	71.5463	6.54013	2.70932	0.000127922
H200000431	CYP7A1	cytochrome P450 family 7 subfamily A member 1	GO:0006699 bile acid biosynthetic process,GO:0006707 cholesterol catabolic process,GO:0006805 xenobiotic metabolic process,GO:0008206 bile acid metabolic process,GO:0016125 sterol metabolic process,GO:0042632 cholesterol homeostasis,GO:0044255 cellular lipid metabolic process,GO:0044281 small molecule metabolic process,GO:0055114 oxidation-reduction process,GO:0070857 regulation of bile acid bios…	GO:0005506 iron ion binding,GO:0008123 cholesterol 7-alpha-monooxygenase activity,GO:0020037 heme binding	GO:0005789 endoplasmic reticulum membrane,GO:0043231 intracellular membrane-bounded organelle	47.7254	7.34623	6.49659	2.69968	0.000143798
H300012616	ANPEP	alanyl aminopeptidase, membrane	GO:0001525 angiogenesis,GO:0002003 angiotensin maturation,GO:0006725 cellular aromatic compound metabolic process,GO:0030154 cell differentiation,GO:0035814 negative regulation of renal sodium excretion,GO:0043171 peptide catabolic process,GO:0044267 cellular protein metabolic process,GO:0046718 viral entry into host cell	GO:0001618 virus receptor activity,GO:0004177 aminopeptidase activity,GO:0004872 receptor activity,GO:0008237 metallopeptidase activity,GO:0008270 zinc ion binding,GO:0042277 peptide binding,GO:0070006 metalloaminopeptidase activity	GO:0005615 extracellular space,GO:0005765 lysosomal membrane,GO:0005793 endoplasmic reticulum-Golgi intermediate compartment,GO:0005829 cytosol,GO:0005887 integral component of plasma membrane,GO:0009897 external side of plasma membrane,GO:0012506 vesicle membrane,GO:0031983 vesicle lumen,GO:0070062 extracellular exosome	422.38	65.2583	6.47243	2.69431	0.000759796
AHsV10000229	FAM221B	family with sequence similarity 221 member B	-	-	-	13.1101	2.033	6.44867	2.689	0.00102464
H200018828	BEND6	BEN domain containing 6	GO:0000122 negative regulation of transcription from RNA polymerase II promoter,GO:0006351 transcription, DNA-templated,GO:0045666 positive regulation of neuron differentiation,GO:0045746 negative regulation of Notch signaling pathway	GO:0001106 RNA polymerase II transcription corepressor activity,GO:0003682 chromatin binding	GO:0005634 nucleus	88.7294	13.7867	6.43585	2.68613	3.18758e-06
AHsV10000731	FZD10-AS1	FZD10 antisense RNA 1 (head to head)	-	-	-	18.9325	2.94777	6.42265	2.68317	6.19613e-06
H300008691	C10orf105	chromosome 10 open reading frame 105	-	-	GO:0016021 integral component of membrane	701.912	109.718	6.39743	2.67749	8.58804e-07
H300020718	OPTC	opticin	GO:0016525 negative regulation of angiogenesis	GO:0005201 extracellular matrix structural constituent	GO:0005578 proteinaceous extracellular matrix	106.519	16.7453	6.3611	2.66928	3.19952e-08
H200011342	ENC1	ectodermal-neural cortex 1	GO:0007275 multicellular organismal development,GO:0007399 nervous system development,GO:0010499 proteasomal ubiquitin-independent protein catabolic process,GO:0010976 positive regulation of neuron projection development,GO:0016567 protein ubiquitination,GO:0017148 negative regulation of translation	GO:0003779 actin binding,GO:0005515 protein binding	GO:0000790 nuclear chromatin,GO:0005634 nucleus,GO:0005654 nucleoplasm,GO:0005730 nucleolus,GO:0005737 cytoplasm,GO:0005856 cytoskeleton,GO:0016363 nuclear matrix,GO:0031463 Cul3-RING ubiquitin ligase complex,GO:0043025 neuronal cell body	68.8891	10.919	6.30908	2.65743	0.000171099
H200015667	DNAJC22	DnaJ heat shock protein family (Hsp40) member C22	-	-	GO:0016021 integral component of membrane	36.2449	5.75529	6.29767	2.65482	8.93187e-07
CHsGV10001337	BMP4	bone morphogenetic protein 4	GO:0000122 negative regulation of transcription from RNA polymerase II promoter,GO:0000186 activation of MAPKK activity,GO:0001541 ovarian follicle development,GO:0001649 osteoblast differentiation,GO:0001657 ureteric bud development,GO:0001658 branching involved in ureteric bud morphogenesis,GO:0001822 kidney development,GO:0001823 mesonephros development,GO:0001843 neural tube closure,GO:000193…	GO:0005125 cytokine activity,GO:0005160 transforming growth factor beta receptor binding,GO:0005515 protein binding,GO:0008083 growth factor activity,GO:0008201 heparin binding,GO:0039706 co-receptor binding,GO:0042056 chemoattractant activity,GO:0042803 protein homodimerization activity,GO:0070700 BMP receptor binding	GO:0005576 extracellular region,GO:0005578 proteinaceous extracellular matrix,GO:0005615 extracellular space,GO:0005737 cytoplasm,GO:0031988 membrane-bounded vesicle	78.7353	12.6806	6.20909	2.63438	0.000547376
H300018940	ST6GALNAC5	ST6 (alpha-N-acetyl-neuraminyl-2,3-beta-galactosyl-1,3)-N-acetylgalactosaminide alpha-2,6-sialyltransferase 5	GO:0001574 ganglioside biosynthetic process,GO:0006488 dolichol-linked oligosaccharide biosynthetic process,GO:0006688 glycosphingolipid biosynthetic process,GO:0009311 oligosaccharide metabolic process,GO:0009312 oligosaccharide biosynthetic process,GO:0018279 protein N-linked glycosylation via asparagine,GO:0043687 post-translational protein modification,GO:0044267 cellular protein metabolic pr…	GO:0001665 alpha-N-acetylgalactosaminide alpha-2,6-sialyltransferase activity,GO:0008373 sialyltransferase activity	GO:0000139 Golgi membrane,GO:0016021 integral component of membrane	28.7781	4.63778	6.20514	2.63346	0.00646119
H200019588	CDK1	cyclin-dependent kinase 1	GO:0000082 G1/S transition of mitotic cell cycle,GO:0000083 regulation of transcription involved in G1/S transition of mitotic cell cycle,GO:0000086 G2/M transition of mitotic cell cycle,GO:0000187 activation of MAPK activity,GO:0000226 microtubule cytoskeleton organization,GO:0000278 mitotic cell cycle,GO:0006260 DNA replication,GO:0006281 DNA repair,GO:0006461 protein complex assembly,GO:000691…	GO:0004672 protein kinase activity,GO:0004674 protein serine/threonine kinase activity,GO:0004693 cyclin-dependent protein serine/threonine kinase activity,GO:0005515 protein binding,GO:0005524 ATP binding,GO:0008353 RNA polymerase II carboxy-terminal domain kinase activity,GO:0030332 cyclin binding,GO:0030544 Hsp70 protein binding,GO:0035173 histone kinase activity	GO:0000784 nuclear chromosome, telomeric region,GO:0005634 nucleus,GO:0005654 nucleoplasm,GO:0005737 cytoplasm,GO:0005739 mitochondrion,GO:0005813 centrosome,GO:0005829 cytosol,GO:0005876 spindle microtubule,GO:0016020 membrane,GO:0030496 midbody,GO:0070062 extracellular exosome,GO:0072686 mitotic spindle	21.2631	3.47598	6.11716	2.61286	0.000165257
H200012339	MYO1B	myosin IB	GO:0006892 post-Golgi vesicle-mediated transport,GO:0007015 actin filament organization,GO:0008152 metabolic process,GO:0030048 actin filament-based movement,GO:0051017 actin filament bundle assembly	GO:0000146 microfilament motor activity,GO:0005516 calmodulin binding,GO:0005524 ATP binding,GO:0005546 phosphatidylinositol-4,5-bisphosphate binding,GO:0005547 phosphatidylinositol-3,4,5-trisphosphate binding,GO:0030898 actin-dependent ATPase activity,GO:0051015 actin filament binding	GO:0005737 cytoplasm,GO:0005769 early endosome,GO:0005884 actin filament,GO:0005886 plasma membrane,GO:0005903 brush border,GO:0010008 endosome membrane,GO:0016459 myosin complex,GO:0030175 filopodium,GO:0032588 trans-Golgi network membrane,GO:0048471 perinuclear region of cytoplasm,GO:0070062 extracellular exosome,GO:0071944 cell periphery	166.526	27.534	6.048	2.59646	0.000262584
H200006540	LAMA4	laminin subunit alpha 4	GO:0007155 cell adhesion,GO:0030155 regulation of cell adhesion,GO:0030198 extracellular matrix organization,GO:0030334 regulation of cell migration,GO:0045995 regulation of embryonic development	GO:0005102 receptor binding,GO:0005201 extracellular matrix structural constituent,GO:0005515 protein binding	GO:0005576 extracellular region,GO:0005604 basement membrane,GO:0005605 basal lamina,GO:0031012 extracellular matrix,GO:0070062 extracellular exosome	296.706	49.5983	5.98218	2.58067	0.00153675
opHsV0400003133	FAM180A	family with sequence similarity 180 member A	-	-	GO:0005576 extracellular region	493.234	83.3588	5.91701	2.56487	0.00226563
H200006884	SERPINE1	serpin peptidase inhibitor, clade E (nexin, plasminogen activator inhibitor type 1), member 1	GO:0001300 chronological cell aging,GO:0001525 angiogenesis,GO:0001890 placenta development,GO:0002576 platelet degranulation,GO:0006351 transcription, DNA-templated,GO:0006367 transcription initiation from RNA polymerase II promoter,GO:0007179 transforming growth factor beta receptor signaling pathway,GO:0007596 blood coagulation,GO:0007623 circadian rhythm,GO:0010467 gene expression,GO:0010469 …	GO:0002020 protease binding,GO:0004867 serine-type endopeptidase inhibitor activity,GO:0005102 receptor binding,GO:0005515 protein binding	GO:0005576 extracellular region,GO:0005615 extracellular space,GO:0005886 plasma membrane,GO:0031012 extracellular matrix,GO:0031093 platelet alpha granule lumen,GO:0070062 extracellular exosome	352.557	60.031	5.8729	2.55407	0.00690004
H300020534	CMIP	c-Maf inducing protein	-	GO:0005515 protein binding	GO:0005634 nucleus,GO:0005737 cytoplasm	44.7148	7.6377	5.85448	2.54954	2.13384e-05
H200005722	SULF1	sulfatase 1	GO:0001822 kidney development,GO:0001937 negative regulation of endothelial cell proliferation,GO:0002063 chondrocyte development,GO:0003094 glomerular filtration,GO:0006915 apoptotic process,GO:0010575 positive regulation of vascular endothelial growth factor production,GO:0014846 esophagus smooth muscle contraction,GO:0016525 negative regulation of angiogenesis,GO:0030177 positive regulation of…	GO:0004065 arylsulfatase activity,GO:0005509 calcium ion binding,GO:0008449 N-acetylglucosamine-6-sulfatase activity	GO:0005615 extracellular space,GO:0005783 endoplasmic reticulum,GO:0005794 Golgi apparatus,GO:0005795 Golgi stack,GO:0005886 plasma membrane,GO:0009986 cell surface,GO:0045121 membrane raft	398.7	68.159	5.84956	2.54833	2.4942e-06
H300009869	EPDR1	ependymin related 1	GO:0007160 cell-matrix adhesion	GO:0005509 calcium ion binding	GO:0005764 lysosome,GO:0070062 extracellular exosome	54.1476	9.26665	5.84328	2.54678	0.00257522
H200015755	ANGPTL1	angiopoietin like 1	GO:0007169 transmembrane receptor protein tyrosine kinase signaling pathway	GO:0005102 receptor binding	GO:0005615 extracellular space,GO:0070062 extracellular exosome	147.216	25.4278	5.78957	2.53346	6.50695e-05
H200005893	TYMP	thymidine phosphorylase	GO:0000002 mitochondrial genome maintenance,GO:0001525 angiogenesis,GO:0006206 pyrimidine nucleobase metabolic process,GO:0006220 pyrimidine nucleotide metabolic process,GO:0006260 DNA replication,GO:0006935 chemotaxis,GO:0030154 cell differentiation,GO:0043097 pyrimidine nucleoside salvage,GO:0044281 small molecule metabolic process,GO:0046135 pyrimidine nucleoside catabolic process,GO:0055086 n…	GO:0004645 phosphorylase activity,GO:0005161 platelet-derived growth factor receptor binding,GO:0008083 growth factor activity,GO:0009032 thymidine phosphorylase activity,GO:0016154 pyrimidine-nucleoside phosphorylase activity,GO:0016763 transferase activity, transferring pentosyl groups	GO:0005829 cytosol	209.26	36.5086	5.73181	2.51899	5.24065e-05
H200001165	IGSF21	immunoglobin superfamily member 21	-	-	GO:0005576 extracellular region	22.7125	3.96557	5.72742	2.51789	0.00205064
CHsGV10003704	SLC25A22	solute carrier family 25 member 22	GO:0006412 translation,GO:0015813 L-glutamate transport,GO:0089711 L-glutamate transmembrane transport	GO:0003735 structural constituent of ribosome,GO:0005313 L-glutamate transmembrane transporter activity,GO:0015293 symporter activity	GO:0005654 nucleoplasm,GO:0005739 mitochondrion,GO:0005743 mitochondrial inner membrane,GO:0016021 integral component of membrane	124.707	21.8658	5.7033	2.5118	0.00107029
CHsGV10001293	FAM214B	family with sequence similarity 214 member B	-	GO:0005515 protein binding	GO:0005634 nucleus	105.022	18.511	5.67349	2.50424	5.37238e-05
H200011765	HSPB8	heat shock protein family B (small) member 8	GO:0008150 biological_process,GO:0034605 cellular response to heat,GO:1900034 regulation of cellular response to heat	GO:0004672 protein kinase activity,GO:0005515 protein binding,GO:0042802 identical protein binding	GO:0005622 intracellular,GO:0005634 nucleus,GO:0005654 nucleoplasm,GO:0005737 cytoplasm,GO:0005794 Golgi apparatus	217.278	38.619	5.62621	2.49216	1.43732e-06
opHsV0400002488	ANO9	anoctamin 9	GO:0006821 chloride transport,GO:0006869 lipid transport,GO:0034220 ion transmembrane transport,GO:0055085 transmembrane transport,GO:0061589 calcium activated phosphatidylserine scrambling,GO:0061590 calcium activated phosphatidylcholine scrambling,GO:0061591 calcium activated galactosylceramide scrambling,GO:1902476 chloride transmembrane transport,GO:1902939 negative regulation of intracellula…	GO:0005229 intracellular calcium activated chloride channel activity,GO:0017128 phospholipid scramblase activity	GO:0005622 intracellular,GO:0005886 plasma membrane,GO:0016021 integral component of membrane	20.6507	3.67135	5.62482	2.49181	3.77613e-07
H200011690	PPIC	peptidylprolyl isomerase C	GO:0000413 protein peptidyl-prolyl isomerization,GO:0006457 protein folding	GO:0003755 peptidyl-prolyl cis-trans isomerase activity,GO:0005515 protein binding,GO:0016018 cyclosporin A binding	GO:0005737 cytoplasm,GO:0070062 extracellular exosome	1506.73	268.034	5.62142	2.49093	1.42205e-06
H300022058	GRIA2	glutamate ionotropic receptor AMPA type subunit 2	GO:0007165 signal transduction,GO:0007268 synaptic transmission,GO:0034220 ion transmembrane transport,GO:0035235 ionotropic glutamate receptor signaling pathway	GO:0004970 ionotropic glutamate receptor activity,GO:0004971 AMPA glutamate receptor activity,GO:0005234 extracellular-glutamate-gated ion channel activity,GO:0005515 protein binding	GO:0005789 endoplasmic reticulum membrane,GO:0005886 plasma membrane,GO:0005887 integral component of plasma membrane,GO:0008021 synaptic vesicle,GO:0030054 cell junction,GO:0030666 endocytic vesicle membrane,GO:0032281 AMPA glutamate receptor complex,GO:0045211 postsynaptic membrane	15.9121	2.83927	5.60428	2.48653	0.00080056
H200003176	ZNF365	zinc finger protein 365	GO:0000281 mitotic cytokinesis,GO:0033566 gamma-tubulin complex localization	GO:0005515 protein binding,GO:0042803 protein homodimerization activity	GO:0000930 gamma-tubulin complex,GO:0005737 cytoplasm,GO:0005813 centrosome,GO:0005815 microtubule organizing center	53.6763	9.57806	5.60409	2.48648	1.89751e-06
H200013446	HEY2	hes related family bHLH transcription factor with YRPW motif 2	GO:0000122 negative regulation of transcription from RNA polymerase II promoter,GO:0001570 vasculogenesis,GO:0003150 muscular septum morphogenesis,GO:0003151 outflow tract morphogenesis,GO:0003184 pulmonary valve morphogenesis,GO:0003186 tricuspid valve morphogenesis,GO:0003195 tricuspid valve formation,GO:0003199 endocardial cushion to mesenchymal transition involved in heart valve formation,GO:…	GO:0000983 transcription factor activity, RNA polymerase II core promoter sequence-specific,GO:0000988 transcription factor activity, protein binding,GO:0001102 RNA polymerase II activating transcription factor binding,GO:0003700 transcription factor activity, sequence-specific DNA binding,GO:0005515 protein binding,GO:0008134 transcription factor binding,GO:0035939 microsatellite binding,GO:0042…	GO:0005634 nucleus,GO:0005654 nucleoplasm,GO:0005737 cytoplasm,GO:0016580 Sin3 complex,GO:0017053 transcriptional repressor complex	19.1239	3.45317	5.53807	2.46938	1.08388e-07
H300022567	DKK3	dickkopf WNT signaling pathway inhibitor 3	GO:0009653 anatomical structure morphogenesis,GO:0016055 Wnt signaling pathway,GO:0017015 regulation of transforming growth factor beta receptor signaling pathway,GO:0030325 adrenal gland development,GO:0032348 negative regulation of aldosterone biosynthetic process,GO:0045892 negative regulation of transcription, DNA-templated,GO:0090090 negative regulation of canonical Wnt signaling pathway,GO:…	-	GO:0005615 extracellular space	333.914	61.4037	5.43802	2.44308	3.16521e-05
H200000364	EGR2	early growth response 2	GO:0006366 transcription from RNA polymerase II promoter,GO:0006611 protein export from nucleus,GO:0007420 brain development,GO:0007422 peripheral nervous system development,GO:0007611 learning or memory,GO:0007622 rhythmic behavior,GO:0008045 motor neuron axon guidance,GO:0014037 Schwann cell differentiation,GO:0016925 protein sumoylation,GO:0021612 facial nerve structural organization,GO:002166…	GO:0000978 RNA polymerase II core promoter proximal region sequence-specific DNA binding,GO:0001077 transcriptional activator activity, RNA polymerase II core promoter proximal region sequence-specific binding,GO:0001102 RNA polymerase II activating transcription factor binding,GO:0003682 chromatin binding,GO:0003700 transcription factor activity, sequence-specific DNA binding,GO:0005515 protein …	GO:0005634 nucleus,GO:0005737 cytoplasm	95.1707	17.5333	5.42799	2.44042	0.00349888
CHsGV10000339	RAC2	ras-related C3 botulinum toxin substrate 2 (rho family, small GTP binding protein Rac2)	GO:0007015 actin filament organization,GO:0007165 signal transduction,GO:0007186 G-protein coupled receptor signaling pathway,GO:0007264 small GTPase mediated signal transduction,GO:0007411 axon guidance,GO:0007596 blood coagulation,GO:0008284 positive regulation of cell proliferation,GO:0010310 regulation of hydrogen peroxide metabolic process,GO:0010592 positive regulation of lamellipodium asse…	GO:0003924 GTPase activity,GO:0005525 GTP binding,GO:0019887 protein kinase regulator activity	GO:0005635 nuclear envelope,GO:0005829 cytosol,GO:0005884 actin filament,GO:0005886 plasma membrane,GO:0005925 focal adhesion,GO:0030027 lamellipodium,GO:0030670 phagocytic vesicle membrane,GO:0070062 extracellular exosome	45.8921	8.46376	5.42219	2.43887	0.000475015
CHsGV10000417	CLIC5	chloride intracellular channel 5	GO:0002024 diet induced thermogenesis,GO:0006749 glutathione metabolic process,GO:0006810 transport,GO:0006821 chloride transport,GO:0007565 female pregnancy,GO:0007605 sensory perception of sound,GO:0008104 protein localization,GO:0034765 regulation of ion transmembrane transport,GO:0050885 neuromuscular process controlling balance,GO:0060088 auditory receptor cell stereocilium organization,GO:1…	GO:0004364 glutathione transferase activity,GO:0005244 voltage-gated ion channel activity,GO:0005254 chloride channel activity,GO:0005515 protein binding	GO:0005634 nucleus,GO:0005794 Golgi apparatus,GO:0005815 microtubule organizing center,GO:0005938 cell cortex,GO:0015629 actin cytoskeleton,GO:0032420 stereocilium,GO:0034707 chloride channel complex,GO:0070062 extracellular exosome	16.7625	3.09962	5.40794	2.43508	5.81249e-08
H300006346	APCDD1L	adenomatosis polyposis coli down-regulated 1-like	-	-	GO:0016021 integral component of membrane	90.5633	16.7976	5.39144	2.43067	0.000367501
H200006638	VEGFC	vascular endothelial growth factor C	GO:0001525 angiogenesis,GO:0001954 positive regulation of cell-matrix adhesion,GO:0002052 positive regulation of neuroblast proliferation,GO:0002576 platelet degranulation,GO:0006929 substrate-dependent cell migration,GO:0007165 signal transduction,GO:0007596 blood coagulation,GO:0008284 positive regulation of cell proliferation,GO:0008285 negative regulation of cell proliferation,GO:0009887 orga…	GO:0005515 protein binding,GO:0008083 growth factor activity,GO:0042056 chemoattractant activity,GO:0043185 vascular endothelial growth factor receptor 3 binding	GO:0005576 extracellular region,GO:0005615 extracellular space,GO:0016020 membrane,GO:0031093 platelet alpha granule lumen	25.9306	4.87242	5.32192	2.41195	0.000301687
CHsGV10003639	GAB3	GRB2 associated binding protein 3	GO:0030225 macrophage differentiation	-	-	25.901	4.89679	5.28937	2.4031	0.00119547
H200014043	EZR	ezrin	GO:0000122 negative regulation of transcription from RNA polymerase II promoter,GO:0001951 intestinal D-glucose absorption,GO:0003376 sphingosine-1-phosphate signaling pathway,GO:0007016 cytoskeletal anchoring at plasma membrane,GO:0007159 leukocyte cell-cell adhesion,GO:0007411 axon guidance,GO:0008360 regulation of cell shape,GO:0008361 regulation of cell size,GO:0010628 positive regulation of …	GO:0003779 actin binding,GO:0005515 protein binding,GO:0008017 microtubule binding,GO:0019904 protein domain specific binding,GO:0034236 protein kinase A catalytic subunit binding,GO:0034237 protein kinase A regulatory subunit binding,GO:0044548 S100 protein binding,GO:0044822 poly(A) RNA binding,GO:0050839 cell adhesion molecule binding,GO:0051015 actin filament binding,GO:0051117 ATPase binding	GO:0001726 ruffle,GO:0001772 immunological synapse,GO:0001931 uropod,GO:0005615 extracellular space,GO:0005730 nucleolus,GO:0005737 cytoplasm,GO:0005768 endosome,GO:0005829 cytosol,GO:0005884 actin filament,GO:0005886 plasma membrane,GO:0005902 microvillus,GO:0005903 brush border,GO:0005925 focal adhesion,GO:0015629 actin cytoskeleton,GO:0016020 membrane,GO:0016323 basolateral plasma membrane,GO:…	226.391	42.895	5.27779	2.39993	0.000441541
H200012503	CYSLTR1	cysteinyl leukotriene receptor 1	GO:0003013 circulatory system process,GO:0006816 calcium ion transport,GO:0006935 chemotaxis,GO:0006952 defense response,GO:0007166 cell surface receptor signaling pathway,GO:0007200 phospholipase C-activating G-protein coupled receptor signaling pathway,GO:0007204 positive regulation of cytosolic calcium ion concentration,GO:0007218 neuropeptide signaling pathway,GO:0007585 respiratory gaseous e…	GO:0001631 cysteinyl leukotriene receptor activity,GO:0004974 leukotriene receptor activity,GO:0005515 protein binding,GO:0008528 G-protein coupled peptide receptor activity	GO:0005829 cytosol,GO:0005886 plasma membrane,GO:0005887 integral component of plasma membrane,GO:0016020 membrane	26.6321	5.06173	5.26147	2.39546	0.00123283
opHsV0400004341	PTHLH	parathyroid hormone-like hormone	GO:0001501 skeletal system development,GO:0001958 endochondral ossification,GO:0002076 osteoblast development,GO:0007189 adenylate cyclase-activating G-protein coupled receptor signaling pathway,GO:0007267 cell-cell signaling,GO:0007492 endoderm development,GO:0007565 female pregnancy,GO:0008284 positive regulation of cell proliferation,GO:0008285 negative regulation of cell proliferation,GO:0008…	GO:0005179 hormone activity,GO:0051428 peptide hormone receptor binding	GO:0005576 extracellular region,GO:0005615 extracellular space,GO:0005654 nucleoplasm,GO:0005737 cytoplasm,GO:0005794 Golgi apparatus	103.27	19.6643	5.25166	2.39277	0.000250806
CHsGV10000806	LOC105369147	uncharacterized LOC105369147	-	-	-	87.5684	16.7086	5.24092	2.38982	0.00283368
H200001878	KCNN4	potassium calcium-activated channel subfamily N member 4	GO:0002376 immune system process,GO:0006813 potassium ion transport,GO:0006816 calcium ion transport,GO:0006884 cell volume homeostasis,GO:0006952 defense response,GO:0007268 synaptic transmission,GO:0030322 stabilization of membrane potential,GO:0045332 phospholipid translocation,GO:0046541 saliva secretion,GO:0050714 positive regulation of protein secretion,GO:0050862 positive regulation of T c…	GO:0005515 protein binding,GO:0005516 calmodulin binding,GO:0015269 calcium-activated potassium channel activity,GO:0016286 small conductance calcium-activated potassium channel activity,GO:0019903 protein phosphatase binding,GO:0022894 Intermediate conductance calcium-activated potassium channel activity	GO:0005886 plasma membrane,GO:0008076 voltage-gated potassium channel complex,GO:0016323 basolateral plasma membrane,GO:0016324 apical plasma membrane,GO:0043025 neuronal cell body,GO:0045121 membrane raft	62.1379	11.8823	5.22946	2.38666	7.00138e-05
H300018606	CRTAC1	cartilage acidic protein 1	GO:0007413 axonal fasciculation,GO:0021772 olfactory bulb development,GO:1900121 negative regulation of receptor binding	GO:0005509 calcium ion binding,GO:0005515 protein binding	GO:0005578 proteinaceous extracellular matrix,GO:0030426 growth cone,GO:0070062 extracellular exosome	3764.59	721.52	5.21759	2.38338	7.36612e-06
H300000884	SAMD9	sterile alpha motif domain containing 9	-	GO:0005515 protein binding	GO:0005737 cytoplasm,GO:0043231 intracellular membrane-bounded organelle	27.8689	5.36543	5.19416	2.37689	0.00195944
AHsV10000152	SORBS2	sorbin and SH3 domain containing 2	GO:0007015 actin filament organization,GO:0007155 cell adhesion,GO:0007219 Notch signaling pathway,GO:0008150 biological_process,GO:0016477 cell migration,GO:0061049 cell growth involved in cardiac muscle cell development	GO:0005200 structural constituent of cytoskeleton,GO:0005515 protein binding,GO:0008093 cytoskeletal adaptor activity,GO:0008307 structural constituent of muscle,GO:0019904 protein domain specific binding,GO:0044822 poly(A) RNA binding,GO:0046872 metal ion binding	GO:0005634 nucleus,GO:0005925 focal adhesion,GO:0015629 actin cytoskeleton,GO:0016324 apical plasma membrane,GO:0030018 Z disc,GO:0030027 lamellipodium,GO:0048471 perinuclear region of cytoplasm	77.6532	14.954	5.1928	2.37651	3.47175e-07
H200014059	MMP11	matrix metallopeptidase 11	GO:0006508 proteolysis,GO:0007275 multicellular organismal development,GO:0022617 extracellular matrix disassembly,GO:0030198 extracellular matrix organization,GO:0030199 collagen fibril organization,GO:0030574 collagen catabolic process,GO:0045599 negative regulation of fat cell differentiation,GO:0071711 basement membrane organization	GO:0004222 metalloendopeptidase activity,GO:0005509 calcium ion binding,GO:0008270 zinc ion binding	GO:0005576 extracellular region,GO:0005578 proteinaceous extracellular matrix,GO:0005796 Golgi lumen	109.992	21.275	5.17002	2.37017	0.00308938
AHsV10002314	TAGLN	transgelin	GO:0007517 muscle organ development,GO:0030855 epithelial cell differentiation	GO:0003779 actin binding,GO:0005515 protein binding	GO:0005737 cytoplasm	128.553	24.9399	5.15451	2.36584	0.00932064
AHsV10001946	PTPRD	protein tyrosine phosphatase, receptor type D	GO:0006470 protein dephosphorylation,GO:0006796 phosphate-containing compound metabolic process,GO:0007157 heterophilic cell-cell adhesion via plasma membrane cell adhesion molecules,GO:0007185 transmembrane receptor protein tyrosine phosphatase signaling pathway,GO:0030182 neuron differentiation,GO:0035335 peptidyl-tyrosine dephosphorylation,GO:0050775 positive regulation of dendrite morphogenes…	GO:0005001 transmembrane receptor protein tyrosine phosphatase activity,GO:0005102 receptor binding,GO:0005515 protein binding,GO:0050839 cell adhesion molecule binding	GO:0005887 integral component of plasma membrane,GO:0070062 extracellular exosome	323.12	62.9561	5.13246	2.35965	4.2165e-06
H200006072	RRM2	ribonucleotide reductase regulatory subunit M2	GO:0000082 G1/S transition of mitotic cell cycle,GO:0000083 regulation of transcription involved in G1/S transition of mitotic cell cycle,GO:0000278 mitotic cell cycle,GO:0006260 DNA replication,GO:0009186 deoxyribonucleoside diphosphate metabolic process,GO:0009263 deoxyribonucleotide biosynthetic process,GO:0015949 nucleobase-containing small molecule interconversion,GO:0044281 small molecule m…	GO:0004748 ribonucleoside-diphosphate reductase activity, thioredoxin disulfide as acceptor,GO:0005515 protein binding,GO:0046872 metal ion binding	GO:0005634 nucleus,GO:0005654 nucleoplasm,GO:0005737 cytoplasm,GO:0005829 cytosol,GO:0005971 ribonucleoside-diphosphate reductase complex	34.6183	6.75018	5.12851	2.35854	0.000585926
H200005888	TNFRSF9	tumor necrosis factor receptor superfamily member 9	GO:0006915 apoptotic process,GO:0006954 inflammatory response,GO:0006955 immune response,GO:0007275 multicellular organismal development,GO:0008285 negative regulation of cell proliferation,GO:0008625 extrinsic apoptotic signaling pathway via death domain receptors,GO:0032496 response to lipopolysaccharide,GO:0033209 tumor necrosis factor-mediated signaling pathway,GO:0042981 regulation of apopto…	GO:0004872 receptor activity,GO:0005031 tumor necrosis factor-activated receptor activity,GO:0019955 cytokine binding	GO:0005615 extracellular space,GO:0005887 integral component of plasma membrane,GO:0009897 external side of plasma membrane	11.6429	2.27634	5.11475	2.35466	3.44207e-05
CHsGV10000163	CTSZ	cathepsin Z	GO:0002003 angiotensin maturation,GO:0006508 proteolysis,GO:0006888 ER to Golgi vesicle-mediated transport,GO:0018279 protein N-linked glycosylation via asparagine,GO:0043687 post-translational protein modification,GO:0044267 cellular protein metabolic process,GO:0048208 COPII vesicle coating,GO:0051603 proteolysis involved in cellular protein catabolic process,GO:0060441 epithelial tube branchin…	GO:0004197 cysteine-type endopeptidase activity,GO:0005515 protein binding,GO:0008234 cysteine-type peptidase activity	GO:0000139 Golgi membrane,GO:0005615 extracellular space,GO:0005764 lysosome,GO:0005783 endoplasmic reticulum,GO:0005788 endoplasmic reticulum lumen,GO:0005886 plasma membrane,GO:0030134 ER to Golgi transport vesicle,GO:0033116 endoplasmic reticulum-Golgi intermediate compartment membrane,GO:0043231 intracellular membrane-bounded organelle,GO:0070062 extracellular exosome	209.274	41.3806	5.05729	2.33836	0.00307683
H300018962	FILIP1	filamin A interacting protein 1	-	-	GO:0005737 cytoplasm,GO:0005856 cytoskeleton	29.1892	5.79405	5.03779	2.33279	2.4422e-05
H200014523	PPP1R14C	protein phosphatase 1 regulatory inhibitor subunit 14C	GO:0042325 regulation of phosphorylation,GO:0043086 negative regulation of catalytic activity	GO:0004865 protein serine/threonine phosphatase inhibitor activity	GO:0005737 cytoplasm,GO:0016020 membrane	246.97	49.0758	5.03242	2.33125	9.65333e-07
H200016523	CRISPLD2	cysteine rich secretory protein LCCL domain containing 2	GO:0030198 extracellular matrix organization,GO:0030324 lung development,GO:0060325 face morphogenesis	GO:0008201 heparin binding	GO:0005578 proteinaceous extracellular matrix,GO:0030133 transport vesicle,GO:0070062 extracellular exosome	749.208	149.285	5.01865	2.3273	1.90719e-06
opHsV0400003829	NEXN	nexilin (F actin binding protein)	GO:0030334 regulation of cell migration,GO:0048739 cardiac muscle fiber development,GO:0051493 regulation of cytoskeleton organization	GO:0008307 structural constituent of muscle,GO:0051015 actin filament binding	GO:0005856 cytoskeleton,GO:0005925 focal adhesion,GO:0030018 Z disc	31.9507	6.36829	5.01716	2.32687	0.00874795
H300012657	LGALS1	lectin, galactoside-binding, soluble, 1	GO:0002317 plasma cell differentiation,GO:0006915 apoptotic process,GO:0007165 signal transduction,GO:0010812 negative regulation of cell-substrate adhesion,GO:0010977 negative regulation of neuron projection development,GO:0031295 T cell costimulation,GO:0033555 multicellular organismal response to stress,GO:0034120 positive regulation of erythrocyte aggregation,GO:0042493 response to drug,GO:00…	GO:0001948 glycoprotein binding,GO:0004871 signal transducer activity,GO:0005515 protein binding,GO:0030395 lactose binding,GO:0042803 protein homodimerization activity,GO:0043236 laminin binding,GO:0044822 poly(A) RNA binding	GO:0005578 proteinaceous extracellular matrix,GO:0005615 extracellular space,GO:0005622 intracellular,GO:0005634 nucleus,GO:0005737 cytoplasm,GO:0009986 cell surface,GO:0031012 extracellular matrix,GO:0070062 extracellular exosome	4902.41	977.272	5.01642	2.32666	3.72521e-05
H300002294	TUBA1A	tubulin alpha 1a	GO:0000086 G2/M transition of mitotic cell cycle,GO:0000278 mitotic cell cycle,GO:0006457 protein folding,GO:0006996 organelle organization,GO:0007017 microtubule-based process,GO:0030705 cytoskeleton-dependent intracellular transport,GO:0044267 cellular protein metabolic process,GO:0051084 'de novo' posttranslational protein folding,GO:0051301 cell division	GO:0003924 GTPase activity,GO:0005198 structural molecule activity,GO:0005200 structural constituent of cytoskeleton,GO:0005515 protein binding,GO:0005525 GTP binding,GO:0019904 protein domain specific binding	GO:0005634 nucleus,GO:0005829 cytosol,GO:0005874 microtubule,GO:0005881 cytoplasmic microtubule,GO:0036464 cytoplasmic ribonucleoprotein granule,GO:0043209 myelin sheath,GO:0055037 recycling endosome,GO:0070062 extracellular exosome	290.297	58.2358	4.98486	2.31755	0.000553723
CHsGV10001263	PDGFC	platelet derived growth factor C	GO:0007171 activation of transmembrane receptor protein tyrosine kinase activity,GO:0007417 central nervous system development,GO:0009790 embryo development,GO:0009887 organ morphogenesis,GO:0014068 positive regulation of phosphatidylinositol 3-kinase signaling,GO:0030335 positive regulation of cell migration,GO:0031954 positive regulation of protein autophosphorylation,GO:0043406 positive regula…	GO:0005161 platelet-derived growth factor receptor binding,GO:0005515 protein binding,GO:0008083 growth factor activity,GO:0042803 protein homodimerization activity	GO:0000139 Golgi membrane,GO:0005576 extracellular region,GO:0005615 extracellular space,GO:0005634 nucleus,GO:0005737 cytoplasm,GO:0005788 endoplasmic reticulum lumen,GO:0005829 cytosol,GO:0005886 plasma membrane,GO:0009986 cell surface,GO:0070062 extracellular exosome	61.0428	12.2824	4.96995	2.31323	5.23937e-07
H200006008	HTRA1	HtrA serine peptidase 1	GO:0001558 regulation of cell growth,GO:0001890 placenta development,GO:0006508 proteolysis,GO:0030512 negative regulation of transforming growth factor beta receptor signaling pathway,GO:0030514 negative regulation of BMP signaling pathway,GO:0050679 positive regulation of epithelial cell proliferation,GO:0050687 negative regulation of defense response to virus,GO:0060718 chorionic trophoblast c…	GO:0004252 serine-type endopeptidase activity,GO:0005520 insulin-like growth factor binding,GO:0008236 serine-type peptidase activity	GO:0005615 extracellular space,GO:0005829 cytosol,GO:0005886 plasma membrane,GO:0031012 extracellular matrix,GO:0070062 extracellular exosome	24891.2	5016.95	4.96143	2.31076	8.35392e-08
H300011041	LDLRAD4	low density lipoprotein receptor class A domain containing 4	GO:0010719 negative regulation of epithelial to mesenchymal transition,GO:0010991 negative regulation of SMAD protein complex assembly,GO:0030336 negative regulation of cell migration,GO:0030512 negative regulation of transforming growth factor beta receptor signaling pathway,GO:0060394 negative regulation of pathway-restricted SMAD protein phosphorylation	GO:0005515 protein binding,GO:0070412 R-SMAD binding	GO:0016021 integral component of membrane,GO:0031901 early endosome membrane	438.941	88.5605	4.95639	2.30929	2.99081e-07
AHsV10002663	ADGRG2	adhesion G protein-coupled receptor G2	GO:0007166 cell surface receptor signaling pathway,GO:0007186 G-protein coupled receptor signaling pathway,GO:0007283 spermatogenesis	GO:0004930 G-protein coupled receptor activity	GO:0005887 integral component of plasma membrane,GO:0009986 cell surface,GO:0016021 integral component of membrane,GO:0016324 apical plasma membrane,GO:0070062 extracellular exosome	79.4909	16.0903	4.94029	2.3046	0.000237833
CHsGV10000210	SMOC1	SPARC related modular calcium binding 1	GO:0001654 eye development,GO:0007165 signal transduction,GO:0030154 cell differentiation,GO:0045667 regulation of osteoblast differentiation,GO:0060173 limb development	GO:0005509 calcium ion binding,GO:0005515 protein binding	GO:0005604 basement membrane	334.985	68.0406	4.9233	2.29963	7.4683e-09
H200003423	ZNF746	zinc finger protein 746	GO:0000122 negative regulation of transcription from RNA polymerase II promoter,GO:0006351 transcription, DNA-templated,GO:0045892 negative regulation of transcription, DNA-templated,GO:0045944 positive regulation of transcription from RNA polymerase II promoter,GO:1901216 positive regulation of neuron death	GO:0000978 RNA polymerase II core promoter proximal region sequence-specific DNA binding,GO:0001078 transcriptional repressor activity, RNA polymerase II core promoter proximal region sequence-specific binding,GO:0003700 transcription factor activity, sequence-specific DNA binding,GO:0005515 protein binding,GO:0031625 ubiquitin protein ligase binding,GO:0044212 transcription regulatory region DNA…	GO:0005634 nucleus,GO:0005737 cytoplasm	271.577	55.2326	4.91698	2.29777	0.000117372
AHsV10001099	SLC27A3	solute carrier family 27 member 3	GO:0001676 long-chain fatty acid metabolic process	GO:0000166 nucleotide binding,GO:0004321 fatty-acyl-CoA synthase activity,GO:0004467 long-chain fatty acid-CoA ligase activity,GO:0031957 very long-chain fatty acid-CoA ligase activity	GO:0016020 membrane,GO:0016021 integral component of membrane,GO:0031966 mitochondrial membrane	138.735	28.3378	4.89576	2.29153	4.08845e-08
H200004211	COBL	cordon-bleu WH2 repeat protein	GO:0000578 embryonic axis specification,GO:0001757 somite specification,GO:0001843 neural tube closure,GO:0001889 liver development,GO:0030041 actin filament polymerization,GO:0030903 notochord development,GO:0033504 floor plate development,GO:0048565 digestive tract development,GO:0048669 collateral sprouting in absence of injury,GO:0051639 actin filament network formation,GO:1900006 positive re…	GO:0003785 actin monomer binding	GO:0001726 ruffle,GO:0005884 actin filament,GO:0005886 plasma membrane,GO:0005938 cell cortex,GO:0016020 membrane,GO:0030424 axon,GO:0030425 dendrite,GO:0043025 neuronal cell body,GO:0044294 dendritic growth cone,GO:0044295 axonal growth cone,GO:0048471 perinuclear region of cytoplasm	74.502	15.3976	4.83854	2.27457	6.18055e-05
opHsV0400005051	COL6A2	collagen type VI alpha 2	GO:0007155 cell adhesion,GO:0007411 axon guidance,GO:0009749 response to glucose,GO:0022617 extracellular matrix disassembly,GO:0030198 extracellular matrix organization,GO:0030574 collagen catabolic process,GO:0070208 protein heterotrimerization	GO:0005515 protein binding	GO:0005576 extracellular region,GO:0005578 proteinaceous extracellular matrix,GO:0005581 collagen trimer,GO:0005615 extracellular space,GO:0005788 endoplasmic reticulum lumen,GO:0031012 extracellular matrix,GO:0042383 sarcolemma,GO:0043234 protein complex,GO:0070062 extracellular exosome,GO:1903561 extracellular vesicle	850.956	177.937	4.78235	2.25772	4.90438e-05
H200014446	LPAR6	lysophosphatidic acid receptor 6	GO:0007186 G-protein coupled receptor signaling pathway	GO:0004930 G-protein coupled receptor activity	GO:0005886 plasma membrane,GO:0016021 integral component of membrane	36.3826	7.652	4.75466	2.24934	0.00223454
H200015377	SIX3	SIX homeobox 3	GO:0000060 protein import into nucleus, translocation,GO:0001654 eye development,GO:0002070 epithelial cell maturation,GO:0002088 lens development in camera-type eye,GO:0003404 optic vesicle morphogenesis,GO:0006366 transcription from RNA polymerase II promoter,GO:0007420 brain development,GO:0007601 visual perception,GO:0009946 proximal/distal axis specification,GO:0014016 neuroblast differentia…	GO:0000980 RNA polymerase II distal enhancer sequence-specific DNA binding,GO:0001205 transcriptional activator activity, RNA polymerase II distal enhancer sequence-specific binding,GO:0001222 transcription corepressor binding,GO:0003700 transcription factor activity, sequence-specific DNA binding,GO:0003713 transcription coactivator activity,GO:0005515 protein binding,GO:0042826 histone deacetyl…	GO:0005634 nucleus	15.7114	3.30477	4.75416	2.24919	9.04771e-05
H200010490	DUSP14	dual specificity phosphatase 14	GO:0000188 inactivation of MAPK activity,GO:0035335 peptidyl-tyrosine dephosphorylation	GO:0004725 protein tyrosine phosphatase activity,GO:0005515 protein binding,GO:0017017 MAP kinase tyrosine/serine/threonine phosphatase activity,GO:0044822 poly(A) RNA binding	-	432.631	91.1973	4.7439	2.24607	1.81075e-05
opHsV0400005346	MAGED1	MAGE family member D1	GO:0006355 regulation of transcription, DNA-templated,GO:0006357 regulation of transcription from RNA polymerase II promoter,GO:0006915 apoptotic process,GO:0012501 programmed cell death,GO:0032922 circadian regulation of gene expression,GO:0042752 regulation of circadian rhythm,GO:0042981 regulation of apoptotic process,GO:0043065 positive regulation of apoptotic process,GO:0043406 positive regu…	GO:0003713 transcription coactivator activity,GO:0005515 protein binding	GO:0000785 chromatin,GO:0005634 nucleus,GO:0005737 cytoplasm,GO:0005886 plasma membrane,GO:0043234 protein complex	132.074	27.8444	4.74328	2.24589	1.47147e-05
H300007459	OR52A5	olfactory receptor family 52 subfamily A member 5	GO:0007165 signal transduction,GO:0007186 G-protein coupled receptor signaling pathway,GO:0007608 sensory perception of smell,GO:0050911 detection of chemical stimulus involved in sensory perception of smell	GO:0004930 G-protein coupled receptor activity,GO:0004984 olfactory receptor activity	GO:0005886 plasma membrane,GO:0016021 integral component of membrane	32.1221	6.77403	4.74196	2.24548	0.00375228
H200009664	FSTL1	follistatin like 1	GO:0030509 BMP signaling pathway,GO:0042594 response to starvation	GO:0005509 calcium ion binding,GO:0005515 protein binding,GO:0008201 heparin binding	GO:0005576 extracellular region,GO:0005615 extracellular space,GO:0070062 extracellular exosome	4561.18	962.437	4.7392	2.24464	8.20858e-07
H200004204	GLRB	glycine receptor beta	GO:0001964 startle response,GO:0006811 ion transport,GO:0007218 neuropeptide signaling pathway,GO:0007268 synaptic transmission,GO:0007340 acrosome reaction,GO:0007399 nervous system development,GO:0007601 visual perception,GO:0007628 adult walking behavior,GO:0034220 ion transmembrane transport,GO:0042391 regulation of membrane potential,GO:0043200 response to amino acid,GO:0051291 protein heter…	GO:0005515 protein binding,GO:0008144 drug binding,GO:0016594 glycine binding,GO:0016933 extracellular-glycine-gated ion channel activity,GO:0016934 extracellular-glycine-gated chloride channel activity	GO:0005886 plasma membrane,GO:0005887 integral component of plasma membrane,GO:0016935 glycine-gated chloride channel complex,GO:0030054 cell junction,GO:0045211 postsynaptic membrane	38.8546	8.22082	4.72636	2.24073	2.36298e-06
opHsV0400004093	ECM2	extracellular matrix protein 2, female organ and adipocyte specific	GO:0007160 cell-matrix adhesion,GO:0007409 axonogenesis,GO:0010811 positive regulation of cell-substrate adhesion,GO:0030198 extracellular matrix organization	GO:0005178 integrin binding,GO:0008201 heparin binding,GO:0070052 collagen V binding	GO:0005578 proteinaceous extracellular matrix,GO:0005614 interstitial matrix,GO:0005615 extracellular space	248.659	52.7664	4.71244	2.23648	1.01873e-08
H200017446	HCFC1R1	host cell factor C1 regulator 1 (XPO1 dependent)	-	-	GO:0005634 nucleus,GO:0005737 cytoplasm	576.234	123.265	4.67475	2.22489	3.4809e-07
H300020002	COL12A1	collagen type XII alpha 1	GO:0001501 skeletal system development,GO:0007155 cell adhesion,GO:0022617 extracellular matrix disassembly,GO:0030198 extracellular matrix organization,GO:0030199 collagen fibril organization,GO:0030574 collagen catabolic process,GO:0035987 endodermal cell differentiation	GO:0030020 extracellular matrix structural constituent conferring tensile strength	GO:0005576 extracellular region,GO:0005595 collagen type XII trimer,GO:0005615 extracellular space,GO:0005788 endoplasmic reticulum lumen,GO:0031012 extracellular matrix,GO:0070062 extracellular exosome,GO:1903561 extracellular vesicle	88.9445	19.0417	4.67103	2.22374	0.000331097
H200005066	COL9A3	collagen type IX alpha 3	GO:0007411 axon guidance,GO:0008584 male gonad development,GO:0008585 female gonad development,GO:0022617 extracellular matrix disassembly,GO:0030198 extracellular matrix organization,GO:0030574 collagen catabolic process	GO:0030020 extracellular matrix structural constituent conferring tensile strength	GO:0005576 extracellular region,GO:0005578 proteinaceous extracellular matrix,GO:0005594 collagen type IX trimer,GO:0005788 endoplasmic reticulum lumen	1995.27	431.743	4.62144	2.20834	0.000830671
H200020254	SYNC	syncoilin, intermediate filament protein	GO:0045103 intermediate filament-based process	GO:0005198 structural molecule activity	GO:0005829 cytosol,GO:0005882 intermediate filament,GO:0030018 Z disc,GO:0031594 neuromuscular junction,GO:0042383 sarcolemma,GO:0048471 perinuclear region of cytoplasm	40.6145	8.92614	4.55006	2.18589	0.00177024
H200011029	RTN1	reticulon 1	GO:0030182 neuron differentiation	GO:0005515 protein binding	GO:0005789 endoplasmic reticulum membrane,GO:0030176 integral component of endoplasmic reticulum membrane	24.2795	5.35258	4.53604	2.18143	0.00728828
H200012074	ANK2	ankyrin 2, neuronal	GO:0002027 regulation of heart rate,GO:0003283 atrial septum development,GO:0006874 cellular calcium ion homeostasis,GO:0006888 ER to Golgi vesicle-mediated transport,GO:0007411 axon guidance,GO:0010628 positive regulation of gene expression,GO:0010881 regulation of cardiac muscle contraction by regulation of the release of sequestered calcium ion,GO:0010882 regulation of cardiac muscle contracti…	GO:0005200 structural constituent of cytoskeleton,GO:0005515 protein binding,GO:0015459 potassium channel regulator activity,GO:0019899 enzyme binding,GO:0019901 protein kinase binding,GO:0030507 spectrin binding,GO:0030674 protein binding, bridging,GO:0044325 ion channel binding,GO:0051117 ATPase binding	GO:0005622 intracellular,GO:0005829 cytosol,GO:0005856 cytoskeleton,GO:0005886 plasma membrane,GO:0005887 integral component of plasma membrane,GO:0014704 intercalated disc,GO:0016323 basolateral plasma membrane,GO:0016324 apical plasma membrane,GO:0030018 Z disc,GO:0030315 T-tubule,GO:0031430 M band,GO:0031672 A band,GO:0042383 sarcolemma,GO:0043005 neuron projection,GO:0043034 costamere,GO:0045…	57.8066	12.7823	4.52238	2.17708	0.000276619
H200011975	TNFSF11	tumor necrosis factor superfamily member 11	GO:0001503 ossification,GO:0002158 osteoclast proliferation,GO:0002548 monocyte chemotaxis,GO:0006955 immune response,GO:0007257 activation of JUN kinase activity,GO:0009887 organ morphogenesis,GO:0019221 cytokine-mediated signaling pathway,GO:0030316 osteoclast differentiation,GO:0033209 tumor necrosis factor-mediated signaling pathway,GO:0033598 mammary gland epithelial cell proliferation,GO:00…	GO:0005125 cytokine activity,GO:0005164 tumor necrosis factor receptor binding,GO:0032813 tumor necrosis factor receptor superfamily binding	GO:0005576 extracellular region,GO:0005615 extracellular space,GO:0005737 cytoplasm,GO:0005886 plasma membrane,GO:0005887 integral component of plasma membrane	345.278	77.6999	4.44374	2.15177	1.05113e-05
H300003133	OMD	osteomodulin	GO:0005975 carbohydrate metabolic process,GO:0007155 cell adhesion,GO:0007409 axonogenesis,GO:0018146 keratan sulfate biosynthetic process,GO:0030203 glycosaminoglycan metabolic process,GO:0030500 regulation of bone mineralization,GO:0042339 keratan sulfate metabolic process,GO:0042340 keratan sulfate catabolic process,GO:0044281 small molecule metabolic process	-	GO:0005576 extracellular region,GO:0005578 proteinaceous extracellular matrix,GO:0005615 extracellular space,GO:0005796 Golgi lumen,GO:0043202 lysosomal lumen,GO:0070062 extracellular exosome	956.773	215.431	4.44119	2.15095	0.000337375
CHsGV10001456	COL6A1	collagen type VI alpha 1	GO:0001649 osteoblast differentiation,GO:0007155 cell adhesion,GO:0007411 axon guidance,GO:0022617 extracellular matrix disassembly,GO:0030198 extracellular matrix organization,GO:0030574 collagen catabolic process,GO:0035987 endodermal cell differentiation,GO:0070208 protein heterotrimerization,GO:0071230 cellular response to amino acid stimulus	GO:0048407 platelet-derived growth factor binding	GO:0005576 extracellular region,GO:0005589 collagen type VI trimer,GO:0005765 lysosomal membrane,GO:0005788 endoplasmic reticulum lumen,GO:0016020 membrane,GO:0031012 extracellular matrix,GO:0042383 sarcolemma,GO:0043234 protein complex,GO:0070062 extracellular exosome	155.306	35.1778	4.41488	2.14237	0.000707046
H200004832	C3orf14	chromosome 3 open reading frame 14	-	-	-	79.1373	18.1097	4.3699	2.1276	5.16396e-06
H200017075	ATP1A3	ATPase Na+/K+ transporting subunit alpha 3	GO:0006883 cellular sodium ion homeostasis,GO:0007613 memory,GO:0008152 metabolic process,GO:0008344 adult locomotory behavior,GO:0008542 visual learning,GO:0010107 potassium ion import,GO:0010248 establishment or maintenance of transmembrane electrochemical gradient,GO:0015991 ATP hydrolysis coupled proton transport,GO:0030007 cellular potassium ion homeostasis,GO:0034220 ion transmembrane trans…	GO:0005391 sodium:potassium-exchanging ATPase activity,GO:0005524 ATP binding,GO:0031748 D1 dopamine receptor binding,GO:0043395 heparan sulfate proteoglycan binding,GO:0046872 metal ion binding,GO:0051087 chaperone binding,GO:0086037 sodium:potassium-exchanging ATPase activity involved in regulation of cardiac muscle cell membrane potential,GO:1990239 steroid hormone binding	GO:0005634 nucleus,GO:0005783 endoplasmic reticulum,GO:0005794 Golgi apparatus,GO:0005886 plasma membrane,GO:0005890 sodium:potassium-exchanging ATPase complex,GO:0016021 integral component of membrane,GO:0030424 axon,GO:0042383 sarcolemma,GO:0043209 myelin sheath,GO:0044326 dendritic spine neck,GO:0044327 dendritic spine head,GO:0045202 synapse,GO:1903561 extracellular vesicle	31.2777	7.16253	4.36684	2.12659	0.000524772
H200006989	CCND1	cyclin D1	GO:0000082 G1/S transition of mitotic cell cycle,GO:0000122 negative regulation of transcription from RNA polymerase II promoter,GO:0000278 mitotic cell cycle,GO:0000320 re-entry into mitotic cell cycle,GO:0001889 liver development,GO:0001934 positive regulation of protein phosphorylation,GO:0006325 chromatin organization,GO:0006351 transcription, DNA-templated,GO:0006468 protein phosphorylation,…	GO:0003714 transcription corepressor activity,GO:0004672 protein kinase activity,GO:0005515 protein binding,GO:0008134 transcription factor binding,GO:0016538 cyclin-dependent protein serine/threonine kinase regulator activity,GO:0019899 enzyme binding,GO:0019901 protein kinase binding,GO:0032403 protein complex binding,GO:0042826 histone deacetylase binding,GO:0070064 proline-rich region binding	GO:0000307 cyclin-dependent protein kinase holoenzyme complex,GO:0005622 intracellular,GO:0005634 nucleus,GO:0005654 nucleoplasm,GO:0005829 cytosol,GO:0005923 bicellular tight junction,GO:0016020 membrane,GO:0017053 transcriptional repressor complex	709.346	163.133	4.34826	2.12044	5.3092e-05
H200011160	ISLR	immunoglobulin superfamily containing leucine-rich repeat	GO:0007155 cell adhesion	-	GO:0070062 extracellular exosome	1413.44	326.702	4.3264	2.11317	0.000450697
opHsV0400006844	SPRY1	sprouty RTK signaling antagonist 1	GO:0000132 establishment of mitotic spindle orientation,GO:0001656 metanephros development,GO:0001657 ureteric bud development,GO:0001759 organ induction,GO:0007173 epidermal growth factor receptor signaling pathway,GO:0008285 negative regulation of cell proliferation,GO:0034260 negative regulation of GTPase activity,GO:0040037 negative regulation of fibroblast growth factor receptor signaling pa…	GO:0005515 protein binding	GO:0005654 nucleoplasm,GO:0005737 cytoplasm,GO:0005794 Golgi apparatus,GO:0005829 cytosol,GO:0005886 plasma membrane	31.2887	7.25327	4.31373	2.10894	0.000233698
H200004646	GPX7	glutathione peroxidase 7	GO:0000302 response to reactive oxygen species,GO:0055114 oxidation-reduction process,GO:0098869 cellular oxidant detoxification	GO:0004096 catalase activity,GO:0004601 peroxidase activity,GO:0004602 glutathione peroxidase activity,GO:0005515 protein binding	GO:0005576 extracellular region,GO:0005783 endoplasmic reticulum,GO:0005788 endoplasmic reticulum lumen	224.691	52.1495	4.30859	2.10722	2.54233e-05
AHsV10002104	SRPK3	SRSF protein kinase 3	GO:0006468 protein phosphorylation,GO:0007519 skeletal muscle tissue development,GO:0030154 cell differentiation,GO:0060537 muscle tissue development	GO:0004674 protein serine/threonine kinase activity,GO:0005515 protein binding,GO:0005524 ATP binding	GO:0005575 cellular_component	26.2638	6.19383	4.24031	2.08417	7.0603e-06
H200005947	GJA1	gap junction protein alpha 1	GO:0001649 osteoblast differentiation,GO:0001701 in utero embryonic development,GO:0001764 neuron migration,GO:0001937 negative regulation of endothelial cell proliferation,GO:0001947 heart looping,GO:0002027 regulation of heart rate,GO:0002070 epithelial cell maturation,GO:0002088 lens development in camera-type eye,GO:0002544 chronic inflammatory response,GO:0003104 positive regulation of glome…	GO:0004871 signal transducer activity,GO:0005102 receptor binding,GO:0005243 gap junction channel activity,GO:0005515 protein binding,GO:0015075 ion transmembrane transporter activity,GO:0017124 SH3 domain binding,GO:0030165 PDZ domain binding,GO:0048487 beta-tubulin binding,GO:0071253 connexin binding,GO:0086075 gap junction channel activity involved in cardiac conduction electrical coupling,GO:…	GO:0000139 Golgi membrane,GO:0005739 mitochondrion,GO:0005741 mitochondrial outer membrane,GO:0005764 lysosome,GO:0005769 early endosome,GO:0005770 late endosome,GO:0005771 multivesicular body,GO:0005789 endoplasmic reticulum membrane,GO:0005794 Golgi apparatus,GO:0005829 cytosol,GO:0005882 intermediate filament,GO:0005886 plasma membrane,GO:0005887 integral component of plasma membrane,GO:000591…	2372.32	560.833	4.22999	2.08065	0.00697797
H200009909	PLXNA2	plexin A2	GO:0001756 somitogenesis,GO:0007411 axon guidance,GO:0021785 branchiomotor neuron axon guidance,GO:0021915 neural tube development,GO:0021935 cerebellar granule cell precursor tangential migration,GO:0030334 regulation of cell migration,GO:0048841 regulation of axon extension involved in axon guidance,GO:0051642 centrosome localization,GO:0060037 pharyngeal system development,GO:0060174 limb bud …	GO:0005515 protein binding,GO:0017154 semaphorin receptor activity	GO:0002116 semaphorin receptor complex,GO:0005886 plasma membrane,GO:0005887 integral component of plasma membrane	201.389	47.8204	4.21136	2.07428	0.00182586
CHsGV10002505	GDF5	growth differentiation factor 5	GO:0002062 chondrocyte differentiation,GO:0007179 transforming growth factor beta receptor signaling pathway,GO:0007184 SMAD protein import into nucleus,GO:0007267 cell-cell signaling,GO:0010862 positive regulation of pathway-restricted SMAD protein phosphorylation,GO:0030198 extracellular matrix organization,GO:0030326 embryonic limb morphogenesis,GO:0030509 BMP signaling pathway,GO:0030513 posi…	GO:0005125 cytokine activity,GO:0005160 transforming growth factor beta receptor binding,GO:0005515 protein binding,GO:0008083 growth factor activity,GO:0036122 BMP binding,GO:0042802 identical protein binding	GO:0005576 extracellular region,GO:0005615 extracellular space,GO:0005622 intracellular,GO:0005886 plasma membrane	41.3921	9.83128	4.21025	2.07391	0.00449309
opHsV0400001091	ICA1	islet cell autoantigen 1	GO:0006836 neurotransmitter transport,GO:0043496 regulation of protein homodimerization activity,GO:0050796 regulation of insulin secretion	GO:0003674 molecular_function,GO:0005515 protein binding,GO:0019904 protein domain specific binding	GO:0000139 Golgi membrane,GO:0005737 cytoplasm,GO:0005794 Golgi apparatus,GO:0005795 Golgi stack,GO:0005829 cytosol,GO:0030054 cell junction,GO:0030425 dendrite,GO:0030667 secretory granule membrane,GO:0030672 synaptic vesicle membrane,GO:0048471 perinuclear region of cytoplasm	25.987	6.20231	4.18989	2.06691	5.494e-06
H200013108	DLX3	distal-less homeobox 3	GO:0001568 blood vessel development,GO:0001890 placenta development,GO:0006366 transcription from RNA polymerase II promoter,GO:0042475 odontogenesis of dentin-containing tooth,GO:0045944 positive regulation of transcription from RNA polymerase II promoter,GO:0071895 odontoblast differentiation	GO:0001077 transcriptional activator activity, RNA polymerase II core promoter proximal region sequence-specific binding,GO:0003682 chromatin binding,GO:0003700 transcription factor activity, sequence-specific DNA binding,GO:0043565 sequence-specific DNA binding	GO:0005634 nucleus	98.1364	23.5051	4.17511	2.06182	0.000214642
H200012324	AMIGO2	adhesion molecule with Ig-like domain 2	GO:0007156 homophilic cell adhesion via plasma membrane adhesion molecules,GO:0007157 heterophilic cell-cell adhesion via plasma membrane cell adhesion molecules,GO:0043066 negative regulation of apoptotic process,GO:0043069 negative regulation of programmed cell death,GO:0051965 positive regulation of synapse assembly	GO:0005515 protein binding	GO:0005634 nucleus,GO:0005886 plasma membrane,GO:0016021 integral component of membrane	23.8321	5.70904	4.17445	2.06159	0.000497935
H300011563	NBEAL2	neurobeachin like 2	GO:0007596 blood coagulation,GO:0030220 platelet formation,GO:0035855 megakaryocyte development,GO:0070889 platelet alpha granule organization	GO:0005543 phospholipid binding	GO:0005783 endoplasmic reticulum,GO:0016020 membrane,GO:0019898 extrinsic component of membrane	40.3289	9.73497	4.14268	2.05057	0.000114084
H200003718	EFNB3	ephrin-B3	GO:0007267 cell-cell signaling,GO:0007399 nervous system development,GO:0007411 axon guidance,GO:0007628 adult walking behavior,GO:0016198 axon choice point recognition,GO:0031295 T cell costimulation,GO:0046718 viral entry into host cell,GO:0048013 ephrin receptor signaling pathway	GO:0001618 virus receptor activity,GO:0005005 transmembrane-ephrin receptor activity,GO:0046875 ephrin receptor binding	GO:0005886 plasma membrane,GO:0005887 integral component of plasma membrane	17.5023	4.2478	4.12032	2.04276	0.000137506
H200010946	NTF3	neurotrophin 3	GO:0000187 activation of MAPK activity,GO:0002092 positive regulation of receptor internalization,GO:0007165 signal transduction,GO:0007169 transmembrane receptor protein tyrosine kinase signaling pathway,GO:0007267 cell-cell signaling,GO:0007274 neuromuscular synaptic transmission,GO:0007399 nervous system development,GO:0007403 glial cell fate determination,GO:0007411 axon guidance,GO:0007420 b…	GO:0005102 receptor binding,GO:0005166 neurotrophin p75 receptor binding,GO:0005515 protein binding,GO:0008083 growth factor activity,GO:0042056 chemoattractant activity,GO:0048406 nerve growth factor binding	GO:0005576 extracellular region,GO:0016023 cytoplasmic, membrane-bounded vesicle	36.2564	8.79942	4.12031	2.04275	3.20049e-05
H200013366	NREP	neuronal regeneration related protein	GO:0017015 regulation of transforming growth factor beta receptor signaling pathway,GO:0031103 axon regeneration,GO:0045664 regulation of neuron differentiation	GO:0005515 protein binding	GO:0005634 nucleus,GO:0005737 cytoplasm	192.724	46.8138	4.11682	2.04153	0.000684474
H300001278	LINC01588	long intergenic non-protein coding RNA 1588	-	GO:0005515 protein binding	-	27.7742	6.7574	4.11019	2.03921	0.00306452
H200002568	FOXRED1	FAD-dependent oxidoreductase domain containing 1	GO:0008150 biological_process,GO:0032981 mitochondrial respiratory chain complex I assembly,GO:0055114 oxidation-reduction process	GO:0016491 oxidoreductase activity	GO:0005739 mitochondrion,GO:0005743 mitochondrial inner membrane,GO:0005747 mitochondrial respiratory chain complex I,GO:0016021 integral component of membrane	263.11	64.0312	4.10909	2.03882	0.00143936
AHsV10001501	MRGPRF	MAS related GPR family member F	GO:0007186 G-protein coupled receptor signaling pathway	GO:0004930 G-protein coupled receptor activity	GO:0005886 plasma membrane,GO:0005887 integral component of plasma membrane,GO:0031965 nuclear membrane,GO:0070062 extracellular exosome	318.569	77.6409	4.1031	2.03672	0.000128237
H300022333	LMNA	lamin A/C	GO:0000278 mitotic cell cycle,GO:0006915 apoptotic process,GO:0006921 cellular component disassembly involved in execution phase of apoptosis,GO:0007077 mitotic nuclear envelope disassembly,GO:0007084 mitotic nuclear envelope reassembly,GO:0007283 spermatogenesis,GO:0007517 muscle organ development,GO:0009612 response to mechanical stimulus,GO:0012501 programmed cell death,GO:0030334 regulation o…	GO:0005198 structural molecule activity,GO:0005515 protein binding,GO:0008157 protein phosphatase 1 binding	GO:0005634 nucleus,GO:0005635 nuclear envelope,GO:0005638 lamin filament,GO:0005652 nuclear lamina,GO:0005654 nucleoplasm,GO:0005737 cytoplasm,GO:0005829 cytosol,GO:0005882 intermediate filament,GO:0016363 nuclear matrix,GO:0016607 nuclear speck,GO:0031965 nuclear membrane,GO:0048471 perinuclear region of cytoplasm	907.6	225.27	4.02895	2.0104	0.000212974
CHsGV10000986	CPQ	carboxypeptidase Q	GO:0006508 proteolysis,GO:0006590 thyroid hormone generation,GO:0042246 tissue regeneration,GO:0043171 peptide catabolic process	GO:0004180 carboxypeptidase activity,GO:0042803 protein homodimerization activity,GO:0046872 metal ion binding,GO:0070573 metallodipeptidase activity	GO:0005615 extracellular space,GO:0005737 cytoplasm,GO:0005764 lysosome,GO:0005783 endoplasmic reticulum,GO:0005794 Golgi apparatus,GO:0070062 extracellular exosome	365.766	91.1059	4.01473	2.0053	1.83275e-05
H200004397	COPZ2	coatomer protein complex subunit zeta 2	GO:0006886 intracellular protein transport,GO:0006888 ER to Golgi vesicle-mediated transport,GO:0018279 protein N-linked glycosylation via asparagine,GO:0043687 post-translational protein modification,GO:0044267 cellular protein metabolic process,GO:0061024 membrane organization	-	GO:0000139 Golgi membrane,GO:0005801 cis-Golgi network,GO:0005829 cytosol,GO:0030126 COPI vesicle coat,GO:0030133 transport vesicle,GO:0033116 endoplasmic reticulum-Golgi intermediate compartment membrane	935.154	233.038	4.01288	2.00464	2.17917e-10
H300010985	PXDN	peroxidasin	GO:0001960 negative regulation of cytokine-mediated signaling pathway,GO:0006955 immune response,GO:0006979 response to oxidative stress,GO:0030198 extracellular matrix organization,GO:0042744 hydrogen peroxide catabolic process,GO:0055114 oxidation-reduction process,GO:0098869 cellular oxidant detoxification	GO:0004601 peroxidase activity,GO:0005152 interleukin-1 receptor antagonist activity,GO:0005201 extracellular matrix structural constituent,GO:0020037 heme binding,GO:0046872 metal ion binding	GO:0005578 proteinaceous extracellular matrix,GO:0005615 extracellular space,GO:0005783 endoplasmic reticulum,GO:0031012 extracellular matrix,GO:0070062 extracellular exosome	522.543	130.389	4.00756	2.00272	2.65214e-06
H300019325	MTUS2	microtubule associated tumor suppressor candidate 2	-	GO:0005515 protein binding,GO:0008017 microtubule binding,GO:0042803 protein homodimerization activity	GO:0005634 nucleus,GO:0005813 centrosome,GO:0005881 cytoplasmic microtubule	12.9947	3.24499	4.00455	2.00164	1.87692e-06
H300019256	LSP1	lymphocyte-specific protein 1	GO:0006928 movement of cell or subcellular component,GO:0006935 chemotaxis,GO:0006968 cellular defense response,GO:0007165 signal transduction	GO:0003779 actin binding,GO:0004871 signal transducer activity	GO:0005886 plasma membrane,GO:0015629 actin cytoskeleton,GO:0016020 membrane,GO:0070062 extracellular exosome	452.187	113.977	3.96735	1.98818	0.000305181
opHsV0400006317	KDELR3	KDEL endoplasmic reticulum protein retention receptor 3	GO:0006621 protein retention in ER lumen,GO:0015031 protein transport,GO:0016192 vesicle-mediated transport,GO:0030968 endoplasmic reticulum unfolded protein response,GO:0036498 IRE1-mediated unfolded protein response,GO:0044267 cellular protein metabolic process	GO:0046923 ER retention sequence binding	GO:0005789 endoplasmic reticulum membrane,GO:0016021 integral component of membrane	724.736	182.728	3.96619	1.98775	9.40069e-06
H200008122	B3GNT2	UDP-GlcNAc:betaGal beta-1,3-N-acetylglucosaminyltransferase 2	GO:0005975 carbohydrate metabolic process,GO:0006493 protein O-linked glycosylation,GO:0007411 axon guidance,GO:0007608 sensory perception of smell,GO:0016266 O-glycan processing,GO:0018146 keratan sulfate biosynthetic process,GO:0030203 glycosaminoglycan metabolic process,GO:0030311 poly-N-acetyllactosamine biosynthetic process,GO:0042339 keratan sulfate metabolic process,GO:0043687 post-transla…	GO:0008378 galactosyltransferase activity,GO:0008532 N-acetyllactosaminide beta-1,3-N-acetylglucosaminyltransferase activity	GO:0000139 Golgi membrane,GO:0016021 integral component of membrane,GO:0070062 extracellular exosome	45.9355	11.6172	3.95408	1.98334	3.15873e-05
H300018593	CCDC80	coiled-coil domain containing 80	GO:0010811 positive regulation of cell-substrate adhesion,GO:0030198 extracellular matrix organization	GO:0001968 fibronectin binding,GO:0008201 heparin binding	GO:0005604 basement membrane,GO:0005614 interstitial matrix	1583.58	400.607	3.95294	1.98293	1.15389e-06
H200005809	GLI3	GLI family zinc finger 3	GO:0000122 negative regulation of transcription from RNA polymerase II promoter,GO:0001656 metanephros development,GO:0001658 branching involved in ureteric bud morphogenesis,GO:0001701 in utero embryonic development,GO:0002052 positive regulation of neuroblast proliferation,GO:0006366 transcription from RNA polymerase II promoter,GO:0007224 smoothened signaling pathway,GO:0007411 axon guidance,G…	GO:0000977 RNA polymerase II regulatory region sequence-specific DNA binding,GO:0000978 RNA polymerase II core promoter proximal region sequence-specific DNA binding,GO:0001077 transcriptional activator activity, RNA polymerase II core promoter proximal region sequence-specific binding,GO:0003682 chromatin binding,GO:0003700 transcription factor activity, sequence-specific DNA binding,GO:0005515 …	GO:0005634 nucleus,GO:0005654 nucleoplasm,GO:0005737 cytoplasm,GO:0005829 cytosol,GO:0005929 cilium,GO:0005930 axoneme,GO:0016592 mediator complex,GO:0016607 nuclear speck,GO:0017053 transcriptional repressor complex,GO:0072372 primary cilium,GO:0097542 ciliary tip,GO:0097546 ciliary base	422.255	106.838	3.95229	1.98269	2.66049e-05
H300022529	BMP1	bone morphogenetic protein 1	GO:0001501 skeletal system development,GO:0001502 cartilage condensation,GO:0001503 ossification,GO:0006508 proteolysis,GO:0007275 multicellular organismal development,GO:0010862 positive regulation of pathway-restricted SMAD protein phosphorylation,GO:0022617 extracellular matrix disassembly,GO:0030198 extracellular matrix organization,GO:0030509 BMP signaling pathway,GO:0042157 lipoprotein meta…	GO:0004222 metalloendopeptidase activity,GO:0005125 cytokine activity,GO:0005160 transforming growth factor beta receptor binding,GO:0005509 calcium ion binding,GO:0005515 protein binding,GO:0008083 growth factor activity,GO:0008233 peptidase activity,GO:0008237 metallopeptidase activity,GO:0008270 zinc ion binding	GO:0005576 extracellular region,GO:0005578 proteinaceous extracellular matrix,GO:0005615 extracellular space,GO:0005794 Golgi apparatus,GO:0031988 membrane-bounded vesicle	45.7768	11.5994	3.94649	1.98057	1.54279e-06
H200006537	GGH	gamma-glutamyl hydrolase	GO:0006508 proteolysis,GO:0006541 glutamine metabolic process,GO:0010043 response to zinc ion,GO:0032868 response to insulin,GO:0042493 response to drug,GO:0045471 response to ethanol,GO:0046900 tetrahydrofolylpolyglutamate metabolic process	GO:0008238 exopeptidase activity,GO:0008242 omega peptidase activity,GO:0034722 gamma-glutamyl-peptidase activity	GO:0005615 extracellular space,GO:0005634 nucleus,GO:0005764 lysosome,GO:0005773 vacuole,GO:0005829 cytosol,GO:0042470 melanosome,GO:0070062 extracellular exosome	76.3968	19.3645	3.94519	1.9801	8.69584e-08
H200011504	CCDC3	coiled-coil domain containing 3	-	-	GO:0005576 extracellular region,GO:0005783 endoplasmic reticulum	348.595	88.8078	3.92528	1.97279	4.70218e-05
H300002878	FZD10	frizzled class receptor 10	GO:0007186 G-protein coupled receptor signaling pathway,GO:0030182 neuron differentiation,GO:0032956 regulation of actin cytoskeleton organization,GO:0034260 negative regulation of GTPase activity,GO:0038031 non-canonical Wnt signaling pathway via JNK cascade,GO:0043507 positive regulation of JUN kinase activity,GO:0043547 positive regulation of GTPase activity,GO:0060070 canonical Wnt signaling …	GO:0004930 G-protein coupled receptor activity,GO:0005515 protein binding,GO:0017147 Wnt-protein binding,GO:0042813 Wnt-activated receptor activity	GO:0005737 cytoplasm,GO:0005887 integral component of plasma membrane,GO:0009986 cell surface	15.9487	4.11208	3.87849	1.9555	2.22382e-05
H200011151	ELOVL4	ELOVL fatty acid elongase 4	GO:0006633 fatty acid biosynthetic process,GO:0009584 detection of visible light,GO:0019367 fatty acid elongation, saturated fatty acid,GO:0019432 triglyceride biosynthetic process,GO:0035338 long-chain fatty-acyl-CoA biosynthetic process,GO:0042761 very long-chain fatty acid biosynthetic process,GO:0044255 cellular lipid metabolic process,GO:0044281 small molecule metabolic process	GO:0005515 protein binding,GO:0008020 G-protein coupled photoreceptor activity,GO:0016740 transferase activity	GO:0005783 endoplasmic reticulum,GO:0030176 integral component of endoplasmic reticulum membrane	159.205	41.1496	3.86894	1.95194	3.04071e-07
H200005362	MXRA8	matrix-remodelling associated 8	GO:0060857 establishment of glial blood-brain barrier	GO:0003674 molecular_function	GO:0009986 cell surface,GO:0016021 integral component of membrane,GO:0070062 extracellular exosome	2286.23	591.418	3.86568	1.95072	4.82226e-06
H200013380	AOC2	amine oxidase, copper containing 2	GO:0006584 catecholamine metabolic process,GO:0006805 xenobiotic metabolic process,GO:0007601 visual perception,GO:0009308 amine metabolic process,GO:0044281 small molecule metabolic process,GO:0055114 oxidation-reduction process	GO:0005507 copper ion binding,GO:0008131 primary amine oxidase activity,GO:0009055 electron carrier activity,GO:0048038 quinone binding,GO:0052593 tryptamine:oxygen oxidoreductase (deaminating) activity,GO:0052594 aminoacetone:oxygen oxidoreductase(deaminating) activity,GO:0052595 aliphatic-amine oxidase activity,GO:0052596 phenethylamine:oxygen oxidoreductase (deaminating) activity	GO:0005737 cytoplasm,GO:0005886 plasma membrane	161.051	41.8604	3.84734	1.94386	0.000273009
AHsV10003182	FBLN5	fibulin 5	GO:0001558 regulation of cell growth,GO:0007160 cell-matrix adhesion,GO:0030198 extracellular matrix organization,GO:0034394 protein localization to cell surface,GO:0046903 secretion,GO:0048251 elastic fiber assembly,GO:2000121 regulation of removal of superoxide radicals	GO:0005178 integrin binding,GO:0005509 calcium ion binding,GO:0005515 protein binding,GO:0008022 protein C-terminus binding,GO:0042803 protein homodimerization activity	GO:0005576 extracellular region,GO:0005578 proteinaceous extracellular matrix,GO:0005615 extracellular space,GO:0031012 extracellular matrix,GO:0070062 extracellular exosome,GO:0071953 elastic fiber	30.4137	7.91187	3.84406	1.94263	0.00193808
opHsV0400002370	PXYLP1	2-phosphoxylose phosphatase 1	GO:0006024 glycosaminoglycan biosynthetic process,GO:0010909 positive regulation of heparan sulfate proteoglycan biosynthetic process,GO:0016311 dephosphorylation,GO:0050650 chondroitin sulfate proteoglycan biosynthetic process	GO:0003993 acid phosphatase activity,GO:0005515 protein binding,GO:0016791 phosphatase activity	GO:0000139 Golgi membrane,GO:0005794 Golgi apparatus,GO:0016021 integral component of membrane	148.201	38.6413	3.83529	1.93934	3.79124e-05
H300002135	S1PR3	sphingosine-1-phosphate receptor 3	GO:0001816 cytokine production,GO:0003376 sphingosine-1-phosphate signaling pathway,GO:0006954 inflammatory response,GO:0007186 G-protein coupled receptor signaling pathway,GO:0007193 adenylate cyclase-inhibiting G-protein coupled receptor signaling pathway,GO:0007204 positive regulation of cytosolic calcium ion concentration,GO:0007219 Notch signaling pathway,GO:0008284 positive regulation of ce…	GO:0004930 G-protein coupled receptor activity,GO:0005178 integrin binding,GO:0005515 protein binding,GO:0008289 lipid binding,GO:0038036 sphingosine-1-phosphate receptor activity	GO:0005829 cytosol,GO:0005886 plasma membrane,GO:0005887 integral component of plasma membrane	140.228	36.5703	3.83448	1.93903	0.000270583
AHsV10002340	CRIP2	cysteine rich protein 2	GO:0008284 positive regulation of cell proliferation,GO:0030097 hemopoiesis	GO:0008270 zinc ion binding	GO:0005938 cell cortex,GO:0031012 extracellular matrix	655.086	172.46	3.79847	1.92542	7.66841e-06
H300018750	CLEC11A	C-type lectin domain family 11 member A	GO:0008284 positive regulation of cell proliferation	GO:0008083 growth factor activity,GO:0030246 carbohydrate binding	GO:0005576 extracellular region,GO:0005615 extracellular space,GO:0005737 cytoplasm	164.538	43.3506	3.79552	1.9243	6.73187e-06
H200010660	RAB23	RAB23, member RAS oncogene family	GO:0000045 autophagosome assembly,GO:0001843 neural tube closure,GO:0006968 cellular defense response,GO:0007264 small GTPase mediated signal transduction,GO:0008589 regulation of smoothened signaling pathway,GO:0015031 protein transport,GO:0021513 spinal cord dorsal/ventral patterning,GO:0042384 cilium assembly,GO:0042733 embryonic digit morphogenesis,GO:0042992 negative regulation of transcript…	GO:0003924 GTPase activity,GO:0005515 protein binding,GO:0005525 GTP binding	GO:0005737 cytoplasm,GO:0005776 autophagosome,GO:0005886 plasma membrane,GO:0010008 endosome membrane,GO:0030670 phagocytic vesicle membrane,GO:0045335 phagocytic vesicle,GO:0070062 extracellular exosome	68.2822	17.9905	3.79545	1.92427	6.38441e-07
H300005366	CAPS	calcyphosine	GO:0035556 intracellular signal transduction,GO:0098779 mitophagy in response to mitochondrial depolarization	GO:0005509 calcium ion binding	GO:0005634 nucleus,GO:0005737 cytoplasm,GO:0005886 plasma membrane,GO:0031982 vesicle,GO:0070062 extracellular exosome	997.011	263.796	3.77948	1.91819	2.2128e-06
H200007469	CDON	cell adhesion associated, oncogene regulated	GO:0001708 cell fate specification,GO:0002088 lens development in camera-type eye,GO:0007155 cell adhesion,GO:0007520 myoblast fusion,GO:0009952 anterior/posterior pattern specification,GO:0010172 embryonic body morphogenesis,GO:0014816 skeletal muscle satellite cell differentiation,GO:0021987 cerebral cortex development,GO:0042692 muscle cell differentiation,GO:0043410 positive regulation of MAP…	GO:0005515 protein binding	GO:0005886 plasma membrane,GO:0009986 cell surface,GO:0016021 integral component of membrane,GO:0031012 extracellular matrix	32.3183	8.61489	3.75145	1.90745	4.29475e-06
AHsV10002811	ZNF304	zinc finger protein 304	GO:0006351 transcription, DNA-templated,GO:0006355 regulation of transcription, DNA-templated,GO:0007229 integrin-mediated signaling pathway,GO:0030335 positive regulation of cell migration,GO:0045766 positive regulation of angiogenesis,GO:0045944 positive regulation of transcription from RNA polymerase II promoter,GO:0050679 positive regulation of epithelial cell proliferation,GO:2000811 negativ…	GO:0000977 RNA polymerase II regulatory region sequence-specific DNA binding,GO:0003700 transcription factor activity, sequence-specific DNA binding,GO:0046872 metal ion binding,GO:1990841 promoter-specific chromatin binding	GO:0005634 nucleus	20.4778	5.45961	3.75078	1.90719	9.04463e-07
H300021227	ANTXR1	anthrax toxin receptor 1	GO:0007165 signal transduction,GO:0022414 reproductive process,GO:0031532 actin cytoskeleton reorganization,GO:0034446 substrate adhesion-dependent cell spreading	GO:0004888 transmembrane signaling receptor activity,GO:0005515 protein binding,GO:0005518 collagen binding,GO:0046872 metal ion binding,GO:0051015 actin filament binding	GO:0005886 plasma membrane,GO:0009986 cell surface,GO:0010008 endosome membrane,GO:0016021 integral component of membrane,GO:0031258 lamellipodium membrane,GO:0031527 filopodium membrane,GO:0070062 extracellular exosome	59.6205	15.9767	3.73171	1.89984	1.96067e-07
H300019230	ELN	elastin	GO:0007585 respiratory gaseous exchange,GO:0008015 blood circulation,GO:0008283 cell proliferation,GO:0009887 organ morphogenesis,GO:0022617 extracellular matrix disassembly,GO:0030198 extracellular matrix organization	GO:0005201 extracellular matrix structural constituent,GO:0005515 protein binding	GO:0005576 extracellular region,GO:0005578 proteinaceous extracellular matrix,GO:0071953 elastic fiber	25.813	6.91759	3.7315	1.89976	1.6994e-05
H300004353	MIR31HG	MIR31 host gene	-	-	-	17.8542	4.79816	3.72105	1.89571	7.62221e-05
AHsV10002820	ADGRE5	adhesion G protein-coupled receptor E5	GO:0006928 movement of cell or subcellular component,GO:0006954 inflammatory response,GO:0006955 immune response,GO:0007155 cell adhesion,GO:0007166 cell surface receptor signaling pathway,GO:0007186 G-protein coupled receptor signaling pathway,GO:0007267 cell-cell signaling	GO:0004888 transmembrane signaling receptor activity,GO:0004930 G-protein coupled receptor activity,GO:0005509 calcium ion binding,GO:0005515 protein binding	GO:0005615 extracellular space,GO:0005886 plasma membrane,GO:0005887 integral component of plasma membrane,GO:0005925 focal adhesion,GO:0016020 membrane,GO:0070062 extracellular exosome	96.4929	25.9746	3.7149	1.89332	2.33167e-05
opHsV0400002255	P4HA3	prolyl 4-hydroxylase subunit alpha 3	GO:0019511 peptidyl-proline hydroxylation,GO:0055114 oxidation-reduction process	GO:0004656 procollagen-proline 4-dioxygenase activity,GO:0005506 iron ion binding,GO:0005515 protein binding,GO:0016702 oxidoreductase activity, acting on single donors with incorporation of molecular oxygen, incorporation of two atoms of oxygen,GO:0031418 L-ascorbic acid binding	GO:0005788 endoplasmic reticulum lumen	183.997	49.5948	3.71	1.89142	7.30401e-11
H200021098	UBE2QL1	ubiquitin conjugating enzyme E2Q family like 1	GO:0016567 protein ubiquitination	GO:0005515 protein binding,GO:0005524 ATP binding,GO:0061631 ubiquitin conjugating enzyme activity	GO:0005634 nucleus	41.7592	11.2739	3.70405	1.88911	0.00158465
AHsV10003377	KCNN3	potassium calcium-activated channel subfamily N member 3	GO:0007268 synaptic transmission,GO:0071805 potassium ion transmembrane transport,GO:1903955 positive regulation of protein targeting to mitochondrion	GO:0005516 calmodulin binding,GO:0016286 small conductance calcium-activated potassium channel activity	GO:0005886 plasma membrane,GO:0016021 integral component of membrane,GO:0043025 neuronal cell body	15.7226	4.26266	3.68846	1.88302	2.47276e-06
H200014477	B3GNT4	UDP-GlcNAc:betaGal beta-1,3-N-acetylglucosaminyltransferase 4	GO:0005975 carbohydrate metabolic process,GO:0006493 protein O-linked glycosylation,GO:0016266 O-glycan processing,GO:0018146 keratan sulfate biosynthetic process,GO:0030203 glycosaminoglycan metabolic process,GO:0030311 poly-N-acetyllactosamine biosynthetic process,GO:0042339 keratan sulfate metabolic process,GO:0043687 post-translational protein modification,GO:0044267 cellular protein metaboli…	GO:0008378 galactosyltransferase activity,GO:0008532 N-acetyllactosaminide beta-1,3-N-acetylglucosaminyltransferase activity	GO:0000139 Golgi membrane,GO:0016021 integral component of membrane	69.6386	18.8844	3.68763	1.8827	4.33813e-05
H300019075	HLA-DMA	major histocompatibility complex, class II, DM alpha	GO:0002503 peptide antigen assembly with MHC class II protein complex,GO:0015031 protein transport,GO:0016064 immunoglobulin mediated immune response,GO:0019886 antigen processing and presentation of exogenous peptide antigen via MHC class II,GO:0045059 positive thymic T cell selection,GO:0045582 positive regulation of T cell differentiation,GO:0048839 inner ear development,GO:0050778 positive re…	GO:0023026 MHC class II protein complex binding	GO:0005765 lysosomal membrane,GO:0005771 multivesicular body,GO:0009986 cell surface,GO:0016020 membrane,GO:0016021 integral component of membrane,GO:0031902 late endosome membrane,GO:0042613 MHC class II protein complex,GO:0070062 extracellular exosome	109.642	29.8194	3.67686	1.87847	0.00504427
AHsV10002414	ARHGAP44	Rho GTPase activating protein 44	GO:0006887 exocytosis,GO:0007264 small GTPase mediated signal transduction,GO:0043547 positive regulation of GTPase activity,GO:0051056 regulation of small GTPase mediated signal transduction	GO:0005096 GTPase activator activity,GO:0005515 protein binding,GO:0005543 phospholipid binding	GO:0005829 cytosol,GO:0030054 cell junction,GO:0031256 leading edge membrane,GO:0043197 dendritic spine,GO:0055037 recycling endosome	32.8021	8.92326	3.67602	1.87815	0.00210631
AHsV10002370	PHACTR2	phosphatase and actin regulator 2	GO:0043086 negative regulation of catalytic activity	GO:0003779 actin binding,GO:0004864 protein phosphatase inhibitor activity,GO:0005515 protein binding	GO:0016020 membrane	307.336	83.7951	3.66771	1.87488	6.15472e-06
AHsV10001445	C10orf54	chromosome 10 open reading frame 54	GO:0002725 negative regulation of T cell cytokine production,GO:0016337 single organismal cell-cell adhesion,GO:0030509 BMP signaling pathway,GO:0030513 positive regulation of BMP signaling pathway,GO:0048863 stem cell differentiation,GO:2000562 negative regulation of CD4-positive, alpha-beta T cell proliferation,GO:2000738 positive regulation of stem cell differentiation	-	GO:0005886 plasma membrane,GO:0005911 cell-cell junction,GO:0009897 external side of plasma membrane,GO:0009986 cell surface,GO:0016021 integral component of membrane	40.0005	10.9156	3.66451	1.87362	0.00035469
H200003305	HSD3B7	hydroxy-delta-5-steroid dehydrogenase, 3 beta- and steroid delta-isomerase 7	GO:0006699 bile acid biosynthetic process,GO:0008206 bile acid metabolic process,GO:0044281 small molecule metabolic process,GO:0055114 oxidation-reduction process	GO:0003854 3-beta-hydroxy-delta5-steroid dehydrogenase activity,GO:0005515 protein binding,GO:0047016 cholest-5-ene-3-beta,7-alpha-diol 3-beta-dehydrogenase activity	GO:0005575 cellular_component,GO:0005789 endoplasmic reticulum membrane,GO:0016021 integral component of membrane	194.668	53.133	3.6638	1.87334	0.000338834
H200013952	TRAK2	trafficking protein, kinesin binding 2	GO:0006357 regulation of transcription from RNA polymerase II promoter,GO:0006493 protein O-linked glycosylation,GO:0006605 protein targeting	GO:0005102 receptor binding,GO:0005515 protein binding,GO:0019899 enzyme binding,GO:0050811 GABA receptor binding	GO:0005634 nucleus,GO:0005737 cytoplasm,GO:0005739 mitochondrion,GO:0005769 early endosome,GO:0005886 plasma membrane	67.9775	18.6395	3.64696	1.86669	1.98104e-05
H200012631	SRPX2	sushi-repeat containing protein, X-linked 2	GO:0001525 angiogenesis,GO:0016337 single organismal cell-cell adhesion,GO:0042325 regulation of phosphorylation,GO:0048870 cell motility,GO:0051965 positive regulation of synapse assembly,GO:0071625 vocalization behavior,GO:0090050 positive regulation of cell migration involved in sprouting angiogenesis	GO:0005102 receptor binding,GO:0005515 protein binding,GO:0036458 hepatocyte growth factor binding,GO:0042802 identical protein binding	GO:0005615 extracellular space,GO:0005737 cytoplasm,GO:0009986 cell surface,GO:0030054 cell junction,GO:0060076 excitatory synapse,GO:0097060 synaptic membrane	1117.1	308.521	3.62084	1.85632	0.000441465
CHsGV10000796	FAM198B	family with sequence similarity 198 member B	-	-	GO:0000139 Golgi membrane,GO:0005794 Golgi apparatus,GO:0016021 integral component of membrane	14.5142	4.03953	3.59304	1.84521	0.000669809
AHsV10001363	OPRL1	opiate receptor-like 1	GO:0001934 positive regulation of protein phosphorylation,GO:0007193 adenylate cyclase-inhibiting G-protein coupled receptor signaling pathway,GO:0007204 positive regulation of cytosolic calcium ion concentration,GO:0007218 neuropeptide signaling pathway,GO:0007268 synaptic transmission,GO:0007600 sensory perception,GO:0019233 sensory perception of pain,GO:0030818 negative regulation of cAMP bios…	GO:0001626 nociceptin receptor activity,GO:0004930 G-protein coupled receptor activity,GO:0005515 protein binding,GO:0008022 protein C-terminus binding,GO:0042923 neuropeptide binding	GO:0005829 cytosol,GO:0005886 plasma membrane,GO:0005887 integral component of plasma membrane,GO:0016023 cytoplasmic, membrane-bounded vesicle,GO:0043005 neuron projection	19.0788	5.31358	3.59058	1.84422	2.51876e-06
opHsV0400008596	C4orf48	chromosome 4 open reading frame 48	-	-	GO:0005576 extracellular region	317.101	88.6707	3.57616	1.83841	1.05262e-07
AHsV10003590	MYO6	myosin VI	GO:0006605 protein targeting,GO:0006886 intracellular protein transport,GO:0006897 endocytosis,GO:0007268 synaptic transmission,GO:0007416 synapse assembly,GO:0007605 sensory perception of sound,GO:0007626 locomotory behavior,GO:0008152 metabolic process,GO:0014047 glutamate secretion,GO:0016358 dendrite development,GO:0030048 actin filament-based movement,GO:0030330 DNA damage response, signal t…	GO:0003774 motor activity,GO:0003779 actin binding,GO:0005515 protein binding,GO:0005516 calmodulin binding,GO:0005524 ATP binding,GO:0043531 ADP binding,GO:0051015 actin filament binding,GO:0060001 minus-end directed microfilament motor activity	GO:0001726 ruffle,GO:0005634 nucleus,GO:0005654 nucleoplasm,GO:0005737 cytoplasm,GO:0005765 lysosomal membrane,GO:0005794 Golgi apparatus,GO:0005829 cytosol,GO:0005886 plasma membrane,GO:0005902 microvillus,GO:0005905 coated pit,GO:0005938 cell cortex,GO:0016020 membrane,GO:0016023 cytoplasmic, membrane-bounded vesicle,GO:0016461 unconventional myosin complex,GO:0016591 DNA-directed RNA polymeras…	56.6272	15.8757	3.56691	1.83468	1.12723e-08
AHsV10002298	MAMLD1	mastermind like domain containing 1	GO:0006351 transcription, DNA-templated,GO:0006357 regulation of transcription from RNA polymerase II promoter,GO:0008584 male gonad development	GO:0003674 molecular_function	GO:0005575 cellular_component,GO:0005634 nucleus	21.3655	5.99144	3.566	1.83431	3.49347e-06
CHsGV10002302	GALNT1	polypeptide N-acetylgalactosaminyltransferase 1	GO:0006493 protein O-linked glycosylation,GO:0016266 O-glycan processing,GO:0018242 protein O-linked glycosylation via serine,GO:0018243 protein O-linked glycosylation via threonine,GO:0043687 post-translational protein modification,GO:0044267 cellular protein metabolic process	GO:0004653 polypeptide N-acetylgalactosaminyltransferase activity,GO:0030145 manganese ion binding,GO:0030246 carbohydrate binding	GO:0000139 Golgi membrane,GO:0005576 extracellular region,GO:0005794 Golgi apparatus,GO:0016020 membrane,GO:0016021 integral component of membrane,GO:0032580 Golgi cisterna membrane,GO:0048471 perinuclear region of cytoplasm	325.295	91.2817	3.56364	1.83335	6.70995e-08
opHsV0400005104	S100A10	S100 calcium binding protein A10	GO:0001765 membrane raft assembly,GO:0006900 membrane budding,GO:0043547 positive regulation of GTPase activity,GO:0051099 positive regulation of binding,GO:0051290 protein heterotetramerization,GO:0051496 positive regulation of stress fiber assembly,GO:0051894 positive regulation of focal adhesion assembly,GO:0090002 establishment of protein localization to plasma membrane,GO:1900026 positive re…	GO:0005509 calcium ion binding,GO:0005515 protein binding,GO:0008289 lipid binding,GO:0042803 protein homodimerization activity,GO:0044325 ion channel binding	GO:0019897 extrinsic component of plasma membrane,GO:0045121 membrane raft,GO:0070062 extracellular exosome	10925.1	3066.99	3.56217	1.83275	8.57873e-07
H200003227	ACKR3	atypical chemokine receptor 3	GO:0001525 angiogenesis,GO:0001570 vasculogenesis,GO:0002230 positive regulation of defense response to virus by host,GO:0006935 chemotaxis,GO:0007155 cell adhesion,GO:0007186 G-protein coupled receptor signaling pathway,GO:0016032 viral process,GO:0031623 receptor internalization,GO:0070098 chemokine-mediated signaling pathway,GO:0070374 positive regulation of ERK1 and ERK2 cascade,GO:0098792 xe…	GO:0005044 scavenger receptor activity,GO:0005515 protein binding,GO:0015026 coreceptor activity,GO:0016494 C-X-C chemokine receptor activity,GO:0019958 C-X-C chemokine binding	GO:0005768 endosome,GO:0005769 early endosome,GO:0005886 plasma membrane,GO:0005905 coated pit,GO:0009986 cell surface,GO:0016021 integral component of membrane,GO:0043231 intracellular membrane-bounded organelle,GO:0048471 perinuclear region of cytoplasm,GO:0055037 recycling endosome	1280.79	362.244	3.53571	1.822	0.000199818
H300006256	PLOD1	procollagen-lysine, 2-oxoglutarate 5-dioxygenase 1	GO:0001666 response to hypoxia,GO:0006464 cellular protein modification process,GO:0008544 epidermis development,GO:0017185 peptidyl-lysine hydroxylation,GO:0030198 extracellular matrix organization,GO:0032870 cellular response to hormone stimulus,GO:0046947 hydroxylysine biosynthetic process,GO:0055114 oxidation-reduction process	GO:0008198 ferrous iron binding,GO:0008475 procollagen-lysine 5-dioxygenase activity,GO:0031418 L-ascorbic acid binding,GO:0042277 peptide binding,GO:0042803 protein homodimerization activity	GO:0005789 endoplasmic reticulum membrane,GO:0030867 rough endoplasmic reticulum membrane,GO:0070062 extracellular exosome	1183.53	334.867	3.53432	1.82143	3.05377e-08
H200006282	SERPINA5	serpin peptidase inhibitor, clade A (alpha-1 antiproteinase, antitrypsin), member 5	GO:0006869 lipid transport,GO:0007283 spermatogenesis,GO:0007342 fusion of sperm to egg plasma membrane,GO:0007596 blood coagulation,GO:0010951 negative regulation of endopeptidase activity,GO:0051346 negative regulation of hydrolase activity	GO:0001972 retinoic acid binding,GO:0002020 protease binding,GO:0004867 serine-type endopeptidase inhibitor activity,GO:0005515 protein binding,GO:0005539 glycosaminoglycan binding,GO:0008201 heparin binding,GO:0031210 phosphatidylcholine binding,GO:0032190 acrosin binding	GO:0002080 acrosomal membrane,GO:0005576 extracellular region,GO:0005615 extracellular space,GO:0009897 external side of plasma membrane,GO:0016020 membrane,GO:0031091 platelet alpha granule,GO:0031094 platelet dense tubular network,GO:0036024 protein C inhibitor-TMPRSS7 complex,GO:0036025 protein C inhibitor-TMPRSS11E complex,GO:0036026 protein C inhibitor-PLAT complex,GO:0036027 protein C inhib…	4273.17	1210.57	3.52989	1.81962	0.00164122
AHsV10000237	DOK1	docking protein 1	GO:0007165 signal transduction,GO:0007166 cell surface receptor signaling pathway,GO:0007169 transmembrane receptor protein tyrosine kinase signaling pathway,GO:0007265 Ras protein signal transduction	GO:0005057 receptor signaling protein activity,GO:0005158 insulin receptor binding,GO:0005515 protein binding	GO:0005634 nucleus,GO:0005737 cytoplasm,GO:0048471 perinuclear region of cytoplasm	1116.72	317.589	3.51625	1.81404	1.14893e-06
H300019939	PLPP1	phospholipid phosphatase 1	GO:0006629 lipid metabolic process,GO:0006644 phospholipid metabolic process,GO:0006665 sphingolipid metabolic process,GO:0007205 protein kinase C-activating G-protein coupled receptor signaling pathway,GO:0008285 negative regulation of cell proliferation,GO:0008354 germ cell migration,GO:0019216 regulation of lipid metabolic process,GO:0030148 sphingolipid biosynthetic process,GO:0030518 intrace…	GO:0008195 phosphatidate phosphatase activity,GO:0042577 lipid phosphatase activity	GO:0005886 plasma membrane,GO:0005887 integral component of plasma membrane,GO:0016020 membrane,GO:0070062 extracellular exosome	253.523	72.5597	3.49399	1.80488	0.00948626
H300021361	DSEL	dermatan sulfate epimerase-like	GO:0005975 carbohydrate metabolic process,GO:0030203 glycosaminoglycan metabolic process,GO:0030204 chondroitin sulfate metabolic process,GO:0030208 dermatan sulfate biosynthetic process,GO:0044281 small molecule metabolic process	GO:0047757 chondroitin-glucuronate 5-epimerase activity	GO:0000139 Golgi membrane,GO:0016021 integral component of membrane	277.777	80.1071	3.46756	1.79392	3.58054e-05
AHsV10000615	C7orf73	chromosome 7 open reading frame 73	-	-	GO:0016021 integral component of membrane,GO:0031966 mitochondrial membrane	77.2735	22.2862	3.46732	1.79382	2.86884e-07
H300011106	HID1	HID1 domain containing	GO:0006886 intracellular protein transport,GO:0031001 response to brefeldin A	GO:0005515 protein binding	GO:0000138 Golgi trans cisterna,GO:0005737 cytoplasm,GO:0005794 Golgi apparatus,GO:0005797 Golgi medial cisterna,GO:0005881 cytoplasmic microtubule,GO:0070062 extracellular exosome,GO:0090498 extrinsic component of Golgi membrane	80.1743	23.1487	3.46345	1.79221	0.000546396
opHsV0400006212	GAS2L1	growth arrest specific 2 like 1	GO:0001578 microtubule bundle formation,GO:0007026 negative regulation of microtubule depolymerization,GO:0007050 cell cycle arrest,GO:0009267 cellular response to starvation,GO:0010629 negative regulation of gene expression,GO:0030308 negative regulation of cell growth,GO:0045647 negative regulation of erythrocyte differentiation,GO:0051726 regulation of cell cycle,GO:0097067 cellular response t…	GO:0008017 microtubule binding,GO:0008093 cytoskeletal adaptor activity,GO:0046966 thyroid hormone receptor binding	GO:0001725 stress fiber,GO:0005737 cytoplasm,GO:0005856 cytoskeleton,GO:0005874 microtubule	282.014	81.6643	3.45334	1.78799	2.56362e-06
AHsV10000030	AGPS	alkylglycerone phosphate synthase	GO:0008610 lipid biosynthetic process,GO:0008611 ether lipid biosynthetic process,GO:0044255 cellular lipid metabolic process,GO:0044281 small molecule metabolic process,GO:0055114 oxidation-reduction process	GO:0005515 protein binding,GO:0008609 alkylglycerone-phosphate synthase activity,GO:0016614 oxidoreductase activity, acting on CH-OH group of donors,GO:0071949 FAD binding	GO:0005730 nucleolus,GO:0005739 mitochondrion,GO:0005777 peroxisome,GO:0005778 peroxisomal membrane,GO:0005782 peroxisomal matrix,GO:0016020 membrane,GO:0043231 intracellular membrane-bounded organelle	40.0286	11.5946	3.45235	1.78758	1.19568e-05
DHsGV10004453	LOC646730	uncharacterized LOC646730	-	-	-	11.327	3.28645	3.44658	1.78517	0.00054067
H200015211	TPR	translocated promoter region, nuclear basket protein	GO:0000122 negative regulation of transcription from RNA polymerase II promoter,GO:0000189 MAPK import into nucleus,GO:0000278 mitotic cell cycle,GO:0005975 carbohydrate metabolic process,GO:0006404 RNA import into nucleus,GO:0006405 RNA export from nucleus,GO:0006606 protein import into nucleus,GO:0006611 protein export from nucleus,GO:0006999 nuclear pore organization,GO:0007067 mitotic nuclear…	GO:0003674 molecular_function,GO:0003682 chromatin binding,GO:0003729 mRNA binding,GO:0005215 transporter activity,GO:0005487 nucleocytoplasmic transporter activity,GO:0005515 protein binding,GO:0015631 tubulin binding,GO:0031072 heat shock protein binding,GO:0042803 protein homodimerization activity,GO:0043495 protein anchor,GO:0044822 poly(A) RNA binding,GO:0051019 mitogen-activated protein kin…	GO:0000776 kinetochore,GO:0005575 cellular_component,GO:0005634 nucleus,GO:0005635 nuclear envelope,GO:0005643 nuclear pore,GO:0005654 nucleoplasm,GO:0005737 cytoplasm,GO:0005868 cytoplasmic dynein complex,GO:0019898 extrinsic component of membrane,GO:0031965 nuclear membrane,GO:0034399 nuclear periphery,GO:0042405 nuclear inclusion body,GO:0044615 nuclear pore nuclear basket,GO:0072686 mitotic s…	12639.8	3671.59	3.44261	1.7835	0.00151223
H200000660	GPC1	glypican 1	GO:0001523 retinoid metabolic process,GO:0005975 carbohydrate metabolic process,GO:0006024 glycosaminoglycan biosynthetic process,GO:0006027 glycosaminoglycan catabolic process,GO:0006766 vitamin metabolic process,GO:0006775 fat-soluble vitamin metabolic process,GO:0007411 axon guidance,GO:0007603 phototransduction, visible light,GO:0014037 Schwann cell differentiation,GO:0030200 heparan sulfate …	GO:0005507 copper ion binding,GO:0017134 fibroblast growth factor binding,GO:0043236 laminin binding,GO:0043395 heparan sulfate proteoglycan binding	GO:0005578 proteinaceous extracellular matrix,GO:0005615 extracellular space,GO:0005768 endosome,GO:0005796 Golgi lumen,GO:0005886 plasma membrane,GO:0005887 integral component of plasma membrane,GO:0031225 anchored component of membrane,GO:0043202 lysosomal lumen,GO:0045121 membrane raft,GO:0070062 extracellular exosome	129.218	37.5592	3.44039	1.78257	0.00171046
opHsV0400006060	IFIT1	interferon induced protein with tetratricopeptide repeats 1	GO:0009615 response to virus,GO:0019060 intracellular transport of viral protein in host cell,GO:0019221 cytokine-mediated signaling pathway,GO:0032091 negative regulation of protein binding,GO:0045070 positive regulation of viral genome replication,GO:0045071 negative regulation of viral genome replication,GO:0050689 negative regulation of defense response to virus by host,GO:0051097 negative re…	GO:0003723 RNA binding,GO:0005515 protein binding	GO:0005737 cytoplasm,GO:0005829 cytosol,GO:0043657 host cell	97.4609	28.3632	3.43617	1.7808	9.24607e-05
opHsV0400006581	AIFM3	apoptosis inducing factor, mitochondria associated 3	GO:0045454 cell redox homeostasis,GO:0055114 oxidation-reduction process,GO:0097194 execution phase of apoptosis	GO:0016491 oxidoreductase activity,GO:0046872 metal ion binding,GO:0050660 flavin adenine dinucleotide binding,GO:0051537 2 iron, 2 sulfur cluster binding	GO:0005634 nucleus,GO:0005739 mitochondrion,GO:0005743 mitochondrial inner membrane,GO:0005783 endoplasmic reticulum	234.896	68.8376	3.41232	1.77075	0.000101814
H200016962	DUOX1	dual oxidase 1	GO:0006590 thyroid hormone generation,GO:0006979 response to oxidative stress,GO:0019221 cytokine-mediated signaling pathway,GO:0034641 cellular nitrogen compound metabolic process,GO:0042335 cuticle development,GO:0042446 hormone biosynthetic process,GO:0042554 superoxide anion generation,GO:0042744 hydrogen peroxide catabolic process,GO:0044281 small molecule metabolic process,GO:0050665 hydrog…	GO:0004601 peroxidase activity,GO:0005509 calcium ion binding,GO:0016174 NAD(P)H oxidase activity,GO:0020037 heme binding,GO:0050661 NADP binding	GO:0005886 plasma membrane,GO:0016021 integral component of membrane,GO:0016324 apical plasma membrane	19.1243	5.61056	3.40863	1.76919	0.00011857
H200016555	IFI6	interferon, alpha-inducible protein 6	GO:0001836 release of cytochrome c from mitochondria,GO:0006955 immune response,GO:0019221 cytokine-mediated signaling pathway,GO:0043154 negative regulation of cysteine-type endopeptidase activity involved in apoptotic process,GO:0051902 negative regulation of mitochondrial depolarization,GO:0060337 type I interferon signaling pathway,GO:2001240 negative regulation of extrinsic apoptotic signali…	GO:0005515 protein binding	GO:0005739 mitochondrion,GO:0005886 plasma membrane,GO:0016021 integral component of membrane	646.423	189.777	3.40623	1.76818	0.000875317
AHsV10003170	VKORC1	vitamin K epoxide reductase complex subunit 1	GO:0006766 vitamin metabolic process,GO:0006775 fat-soluble vitamin metabolic process,GO:0007596 blood coagulation,GO:0017144 drug metabolic process,GO:0017187 peptidyl-glutamic acid carboxylation,GO:0042373 vitamin K metabolic process,GO:0044281 small molecule metabolic process,GO:0055114 oxidation-reduction process,GO:0060348 bone development	GO:0047057 vitamin-K-epoxide reductase (warfarin-sensitive) activity,GO:0048038 quinone binding	GO:0005789 endoplasmic reticulum membrane,GO:0016021 integral component of membrane	4370.89	1287.41	3.39509	1.76345	2.07355e-09
H300018100	SGK1	serum/glucocorticoid regulated kinase 1	GO:0001558 regulation of cell growth,GO:0006468 protein phosphorylation,GO:0006814 sodium ion transport,GO:0006883 cellular sodium ion homeostasis,GO:0006915 apoptotic process,GO:0006950 response to stress,GO:0006974 cellular response to DNA damage stimulus,GO:0007019 microtubule depolymerization,GO:0007616 long-term memory,GO:0008217 regulation of blood pressure,GO:0008542 visual learning,GO:001…	GO:0004674 protein serine/threonine kinase activity,GO:0004712 protein serine/threonine/tyrosine kinase activity,GO:0005246 calcium channel regulator activity,GO:0005515 protein binding,GO:0005524 ATP binding,GO:0015459 potassium channel regulator activity,GO:0017080 sodium channel regulator activity,GO:0017081 chloride channel regulator activity,GO:0043423 3-phosphoinositide-dependent protein ki…	GO:0005634 nucleus,GO:0005654 nucleoplasm,GO:0005737 cytoplasm,GO:0005739 mitochondrion,GO:0005789 endoplasmic reticulum membrane,GO:0005829 cytosol,GO:0005886 plasma membrane,GO:0043005 neuron projection,GO:0048471 perinuclear region of cytoplasm	245.339	72.4197	3.38774	1.76032	0.00113227
H300020161	EPN3	epsin 3	-	GO:0005515 protein binding,GO:0008289 lipid binding,GO:1990175 EH domain binding	GO:0005634 nucleus,GO:0005654 nucleoplasm,GO:0005905 coated pit,GO:0019897 extrinsic component of plasma membrane,GO:0030136 clathrin-coated vesicle,GO:0043231 intracellular membrane-bounded organelle,GO:0048471 perinuclear region of cytoplasm,GO:0070062 extracellular exosome	65.1349	19.2943	3.37587	1.75526	1.50773e-05
H200008061	DLX4	distal-less homeobox 4	GO:0000122 negative regulation of transcription from RNA polymerase II promoter,GO:0006355 regulation of transcription, DNA-templated,GO:0007275 multicellular organismal development	GO:0000978 RNA polymerase II core promoter proximal region sequence-specific DNA binding,GO:0001078 transcriptional repressor activity, RNA polymerase II core promoter proximal region sequence-specific binding,GO:0003700 transcription factor activity, sequence-specific DNA binding,GO:0005515 protein binding,GO:0043565 sequence-specific DNA binding	GO:0005634 nucleus	133.42	39.6565	3.3644	1.75035	0.0052756
AHsV10002267	NYNRIN	NYN domain and retroviral integrase containing	GO:0008150 biological_process,GO:0015074 DNA integration	GO:0003674 molecular_function,GO:0003676 nucleic acid binding	GO:0005575 cellular_component,GO:0016021 integral component of membrane	67.0772	19.9566	3.36115	1.74895	0.00092242
H300020623	HKDC1	hexokinase domain containing 1	GO:0001678 cellular glucose homeostasis,GO:0006096 glycolytic process,GO:0019318 hexose metabolic process,GO:0046835 carbohydrate phosphorylation,GO:0051156 glucose 6-phosphate metabolic process	GO:0004340 glucokinase activity,GO:0005524 ATP binding,GO:0005536 glucose binding,GO:0008865 fructokinase activity,GO:0019158 mannokinase activity	GO:0005829 cytosol	69.7944	20.7948	3.35634	1.74689	1.49237e-06
H200006277	TMSB10	thymosin beta 10	GO:0007015 actin filament organization	GO:0003785 actin monomer binding,GO:0005515 protein binding	GO:0005737 cytoplasm,GO:0005856 cytoskeleton	1364.63	408.75	3.33856	1.73922	0.00257894
H300008594	ZWILCH	zwilch kinetochore protein	GO:0000278 mitotic cell cycle,GO:0007067 mitotic nuclear division,GO:0007093 mitotic cell cycle checkpoint,GO:0007264 small GTPase mediated signal transduction,GO:0051301 cell division	GO:0005515 protein binding	GO:0000776 kinetochore,GO:0000777 condensed chromosome kinetochore,GO:0005829 cytosol,GO:1990423 RZZ complex	38.0766	11.4433	3.32741	1.7344	5.68905e-05
H200002585	TSPAN12	tetraspanin 12	GO:0001525 angiogenesis,GO:0007166 cell surface receptor signaling pathway,GO:0010842 retina layer formation,GO:0045765 regulation of angiogenesis	GO:0005515 protein binding,GO:0042813 Wnt-activated receptor activity	GO:0005887 integral component of plasma membrane,GO:0016020 membrane,GO:0016021 integral component of membrane	24.2873	7.31714	3.31923	1.73085	6.95569e-05
H200012826	TLL1	tolloid like 1	GO:0001501 skeletal system development,GO:0006508 proteolysis,GO:0022617 extracellular matrix disassembly,GO:0030154 cell differentiation,GO:0030198 extracellular matrix organization	GO:0004222 metalloendopeptidase activity,GO:0005509 calcium ion binding,GO:0005518 collagen binding,GO:0008270 zinc ion binding	GO:0005576 extracellular region	14.6938	4.4384	3.31061	1.7271	0.000494786
H200005835	BTC	betacellulin	GO:0000165 MAPK cascade,GO:0000186 activation of MAPKK activity,GO:0007173 epidermal growth factor receptor signaling pathway,GO:0007264 small GTPase mediated signal transduction,GO:0007265 Ras protein signal transduction,GO:0007411 axon guidance,GO:0008284 positive regulation of cell proliferation,GO:0008286 insulin receptor signaling pathway,GO:0008543 fibroblast growth factor receptor signalin…	GO:0005154 epidermal growth factor receptor binding,GO:0005515 protein binding,GO:0008083 growth factor activity	GO:0005576 extracellular region,GO:0005615 extracellular space,GO:0005622 intracellular,GO:0005886 plasma membrane,GO:0016021 integral component of membrane	17.8277	5.38882	3.30827	1.72608	9.8516e-05
AHsV10003594	NPEPL1	aminopeptidase-like 1	GO:0006508 proteolysis	GO:0004177 aminopeptidase activity,GO:0005515 protein binding,GO:0008235 metalloexopeptidase activity,GO:0030145 manganese ion binding	GO:0005634 nucleus,GO:0005737 cytoplasm	59.4852	17.9902	3.30654	1.72532	4.41249e-07
H200002456	RAI14	retinoic acid induced 14	-	-	GO:0005634 nucleus,GO:0005654 nucleoplasm,GO:0005737 cytoplasm,GO:0005739 mitochondrion,GO:0005938 cell cortex,GO:0015629 actin cytoskeleton	174.138	52.9367	3.28956	1.71789	2.88817e-06
H200017278	SCO2	SCO2 cytochrome c oxidase assembly protein	GO:0001654 eye development,GO:0001701 in utero embryonic development,GO:0003012 muscle system process,GO:0006367 transcription initiation from RNA polymerase II promoter,GO:0006825 copper ion transport,GO:0006878 cellular copper ion homeostasis,GO:0008535 respiratory chain complex IV assembly,GO:0010467 gene expression,GO:0014823 response to activity,GO:0022904 respiratory electron transport chai…	GO:0005507 copper ion binding,GO:0005515 protein binding	GO:0005654 nucleoplasm,GO:0005739 mitochondrion,GO:0005743 mitochondrial inner membrane,GO:0005759 mitochondrial matrix,GO:0030016 myofibril	214.938	65.686	3.27221	1.71026	0.000321426
AHsV10002934	ZNF586	zinc finger protein 586	GO:0006351 transcription, DNA-templated,GO:0006355 regulation of transcription, DNA-templated	GO:0000977 RNA polymerase II regulatory region sequence-specific DNA binding,GO:0003700 transcription factor activity, sequence-specific DNA binding,GO:0046872 metal ion binding	GO:0005634 nucleus	25.3539	7.81115	3.24587	1.6986	2.57322e-07
H300019594	STX2	syntaxin 2	GO:0006886 intracellular protein transport,GO:0007165 signal transduction,GO:0007340 acrosome reaction,GO:0007398 ectoderm development,GO:0009887 organ morphogenesis,GO:0030033 microvillus assembly,GO:0030193 regulation of blood coagulation,GO:0030855 epithelial cell differentiation,GO:0031629 synaptic vesicle fusion to presynaptic active zone membrane,GO:0033194 response to hydroperoxide,GO:0048…	GO:0000149 SNARE binding,GO:0005484 SNAP receptor activity,GO:0005515 protein binding,GO:0046983 protein dimerization activity,GO:0048306 calcium-dependent protein binding	GO:0005615 extracellular space,GO:0005886 plasma membrane,GO:0005911 cell-cell junction,GO:0008021 synaptic vesicle,GO:0009986 cell surface,GO:0012505 endomembrane system,GO:0016021 integral component of membrane,GO:0016323 basolateral plasma membrane,GO:0030027 lamellipodium,GO:0030496 midbody,GO:0031201 SNARE complex,GO:0043231 intracellular membrane-bounded organelle,GO:0045121 membrane raft,G…	109.645	33.7894	3.24496	1.6982	5.50714e-05
H300017796	RAB7A	RAB7A, member RAS oncogene family	GO:0006622 protein targeting to lysosome,GO:0006897 endocytosis,GO:0007174 epidermal growth factor catabolic process,GO:0007264 small GTPase mediated signal transduction,GO:0008333 endosome to lysosome transport,GO:0015031 protein transport,GO:0019076 viral release from host cell,GO:0019886 antigen processing and presentation of exogenous peptide antigen via MHC class II,GO:0022615 protein to mem…	GO:0003924 GTPase activity,GO:0005515 protein binding,GO:0005525 GTP binding,GO:0019003 GDP binding,GO:0048365 Rac GTPase binding	GO:0000421 autophagosome membrane,GO:0005764 lysosome,GO:0005765 lysosomal membrane,GO:0005770 late endosome,GO:0005774 vacuolar membrane,GO:0005794 Golgi apparatus,GO:0005811 lipid particle,GO:0030670 phagocytic vesicle membrane,GO:0030904 retromer complex,GO:0031902 late endosome membrane,GO:0032419 extrinsic component of lysosome membrane,GO:0033162 melanosome membrane,GO:0034045 pre-autophago…	949.728	294.022	3.23013	1.69159	4.06781e-05
H300010018	DAW1	dynein assembly factor with WD repeats 1	GO:0007368 determination of left/right symmetry,GO:0007507 heart development	-	GO:0005929 cilium	29.364	9.11073	3.22301	1.68841	1.13438e-05
AHsV10000513	FADS2	fatty acid desaturase 2	GO:0006636 unsaturated fatty acid biosynthetic process,GO:0033559 unsaturated fatty acid metabolic process,GO:0036109 alpha-linolenic acid metabolic process,GO:0043651 linoleic acid metabolic process,GO:0044281 small molecule metabolic process,GO:0055114 oxidation-reduction process	GO:0004768 stearoyl-CoA 9-desaturase activity,GO:0016213 linoleoyl-CoA desaturase activity	GO:0005789 endoplasmic reticulum membrane,GO:0005887 integral component of plasma membrane,GO:0016020 membrane	341.464	106.357	3.21054	1.68282	2.00324e-06
H200007907	FOXO1	forkhead box O1	GO:0000122 negative regulation of transcription from RNA polymerase II promoter,GO:0001568 blood vessel development,GO:0001659 temperature homeostasis,GO:0001678 cellular glucose homeostasis,GO:0006351 transcription, DNA-templated,GO:0006473 protein acetylation,GO:0006914 autophagy,GO:0006915 apoptotic process,GO:0006974 cellular response to DNA damage stimulus,GO:0007173 epidermal growth factor …	GO:0000981 RNA polymerase II transcription factor activity, sequence-specific DNA binding,GO:0000989 transcription factor activity, transcription factor binding,GO:0001078 transcriptional repressor activity, RNA polymerase II core promoter proximal region sequence-specific binding,GO:0001223 transcription coactivator binding,GO:0003682 chromatin binding,GO:0005515 protein binding,GO:0008013 beta-…	GO:0005634 nucleus,GO:0005654 nucleoplasm,GO:0005737 cytoplasm,GO:0005739 mitochondrion,GO:0005829 cytosol	1051.29	327.568	3.20939	1.6823	4.21785e-06
H200019789	TUBB2A	tubulin beta 2A class IIa	GO:0006457 protein folding,GO:0007017 microtubule-based process,GO:0044267 cellular protein metabolic process,GO:0051084 'de novo' posttranslational protein folding	GO:0003924 GTPase activity,GO:0005200 structural constituent of cytoskeleton,GO:0005515 protein binding,GO:0005525 GTP binding	GO:0005634 nucleus,GO:0005737 cytoplasm,GO:0005874 microtubule,GO:0070062 extracellular exosome,GO:1903561 extracellular vesicle	1735.61	541.828	3.20325	1.67954	5.56981e-07
opHsV0400003043	MYADM	myeloid-associated differentiation marker	GO:0001933 negative regulation of protein phosphorylation,GO:0010629 negative regulation of gene expression,GO:0010810 regulation of cell-substrate adhesion,GO:0030335 positive regulation of cell migration,GO:0030837 negative regulation of actin filament polymerization,GO:0031579 membrane raft organization,GO:0034115 negative regulation of heterotypic cell-cell adhesion,GO:0045217 cell-cell junct…	GO:0003674 molecular_function	GO:0001726 ruffle,GO:0005886 plasma membrane,GO:0005911 cell-cell junction,GO:0016021 integral component of membrane,GO:0030864 cortical actin cytoskeleton,GO:0045121 membrane raft,GO:0070062 extracellular exosome	1140.17	357.304	3.19104	1.67403	0.000242181
H200010690	FHOD1	formin homology 2 domain containing 1	GO:0045944 positive regulation of transcription from RNA polymerase II promoter,GO:0051496 positive regulation of stress fiber assembly	GO:0003779 actin binding,GO:0005515 protein binding,GO:0042802 identical protein binding	GO:0001725 stress fiber,GO:0005634 nucleus,GO:0005737 cytoplasm,GO:0016020 membrane,GO:0032059 bleb	37.3798	11.7166	3.19032	1.6737	4.47025e-06
H200012480	DKKL1	dickkopf like acrosomal protein 1	GO:0002230 positive regulation of defense response to virus by host,GO:0007165 signal transduction,GO:0009653 anatomical structure morphogenesis,GO:0045600 positive regulation of fat cell differentiation,GO:0098779 mitophagy in response to mitochondrial depolarization,GO:0098792 xenophagy	GO:0004871 signal transducer activity	GO:0005615 extracellular space	1404.15	440.717	3.18605	1.67177	2.40148e-05
CHsGV10002706	CECR6	cat eye syndrome chromosome region, candidate 6	-	-	-	29.8235	9.44683	3.15699	1.65855	3.80578e-09
H200007121	NT5DC2	5'-nucleotidase domain containing 2	GO:0016311 dephosphorylation	GO:0008253 5'-nucleotidase activity,GO:0046872 metal ion binding	-	188.04	59.5777	3.15622	1.6582	0.000351469
AHsV10001491	SH3KBP1	SH3-domain kinase binding protein 1	GO:0006897 endocytosis,GO:0006915 apoptotic process,GO:0007010 cytoskeleton organization,GO:0007173 epidermal growth factor receptor signaling pathway,GO:0007267 cell-cell signaling,GO:0008360 regulation of cell shape,GO:0016477 cell migration,GO:0042059 negative regulation of epidermal growth factor receptor signaling pathway	GO:0005515 protein binding,GO:0017124 SH3 domain binding	GO:0005829 cytosol,GO:0005856 cytoskeleton,GO:0005886 plasma membrane,GO:0005911 cell-cell junction,GO:0005925 focal adhesion,GO:0030139 endocytic vesicle,GO:0030659 cytoplasmic vesicle membrane,GO:0043005 neuron projection,GO:0045202 synapse	115.863	36.8352	3.14545	1.65326	4.54232e-08
H200002184	ASAP2	ArfGAP with SH3 domain, ankyrin repeat and PH domain 2	GO:0043085 positive regulation of catalytic activity,GO:0043547 positive regulation of GTPase activity	GO:0005096 GTPase activator activity,GO:0005515 protein binding,GO:0008047 enzyme activator activity,GO:0046872 metal ion binding	GO:0005886 plasma membrane,GO:0032580 Golgi cisterna membrane	537.084	171.29	3.13553	1.64871	2.57645e-06
H300016675	SCLT1	sodium channel and clathrin linker 1	GO:0006996 organelle organization,GO:0042384 cilium assembly,GO:0045162 clustering of voltage-gated sodium channels	GO:0008022 protein C-terminus binding,GO:0017080 sodium channel regulator activity,GO:0030276 clathrin binding	GO:0005813 centrosome,GO:0005814 centriole,GO:0005829 cytosol,GO:0070062 extracellular exosome,GO:0071439 clathrin complex,GO:0097539 ciliary transition fiber	29.5822	9.54473	3.09932	1.63195	0.000105146
H200004737	KDELC1	KDEL motif containing 1	GO:0006664 glycolipid metabolic process	GO:0046527 glucosyltransferase activity	GO:0005788 endoplasmic reticulum lumen	71.3763	23.202	3.07629	1.62119	1.83475e-07
CHsGV10000174	CD99	CD99 molecule	GO:0007155 cell adhesion	-	GO:0005737 cytoplasm,GO:0005886 plasma membrane,GO:0005887 integral component of plasma membrane,GO:0005925 focal adhesion	2463.8	804.205	3.06365	1.61525	9.72438e-07
H200001686	TMEM47	transmembrane protein 47	GO:0008150 biological_process,GO:0098609 cell-cell adhesion	GO:0003674 molecular_function	GO:0005886 plasma membrane,GO:0005911 cell-cell junction,GO:0016021 integral component of membrane,GO:0030054 cell junction	583.141	190.717	3.05762	1.61241	1.20392e-08
H200008281	CALM1	calmodulin 1 (phosphorylase kinase, delta)	GO:0000165 MAPK cascade,GO:0000186 activation of MAPKK activity,GO:0001975 response to amphetamine,GO:0002027 regulation of heart rate,GO:0002223 stimulatory C-type lectin receptor signaling pathway,GO:0002576 platelet degranulation,GO:0005513 detection of calcium ion,GO:0005975 carbohydrate metabolic process,GO:0005980 glycogen catabolic process,GO:0006006 glucose metabolic process,GO:0006936 mu…	GO:0005509 calcium ion binding,GO:0005515 protein binding,GO:0008179 adenylate cyclase binding,GO:0019901 protein kinase binding,GO:0019904 protein domain specific binding,GO:0030235 nitric-oxide synthase regulator activity,GO:0031432 titin binding,GO:0031800 type 3 metabotropic glutamate receptor binding,GO:0031996 thioesterase binding,GO:0031997 N-terminal myristoylation domain binding,GO:00432…	GO:0000922 spindle pole,GO:0005576 extracellular region,GO:0005634 nucleus,GO:0005654 nucleoplasm,GO:0005737 cytoplasm,GO:0005813 centrosome,GO:0005829 cytosol,GO:0005876 spindle microtubule,GO:0005886 plasma membrane,GO:0030017 sarcomere,GO:0030426 growth cone,GO:0031982 vesicle,GO:0034704 calcium channel complex,GO:0070062 extracellular exosome	1752.62	576.709	3.03899	1.60359	2.96792e-05
opHsV0400006639	KREMEN1	kringle containing transmembrane protein 1	GO:0007154 cell communication,GO:0016055 Wnt signaling pathway,GO:0060828 regulation of canonical Wnt signaling pathway	GO:0005515 protein binding	GO:0016020 membrane,GO:0016021 integral component of membrane	88.7665	29.2545	3.03428	1.60136	1.45789e-05
H200001885	P3H1	prolyl 3-hydroxylase 1	GO:0006457 protein folding,GO:0008285 negative regulation of cell proliferation,GO:0016049 cell growth,GO:0018126 protein hydroxylation,GO:0019511 peptidyl-proline hydroxylation,GO:0030198 extracellular matrix organization,GO:0030199 collagen fibril organization,GO:0030278 regulation of ossification,GO:0032963 collagen metabolic process,GO:0050708 regulation of protein secretion,GO:0050821 protei…	GO:0003674 molecular_function,GO:0005506 iron ion binding,GO:0005518 collagen binding,GO:0019797 procollagen-proline 3-dioxygenase activity,GO:0031418 L-ascorbic acid binding,GO:0032403 protein complex binding	GO:0005578 proteinaceous extracellular matrix,GO:0005634 nucleus,GO:0005783 endoplasmic reticulum,GO:0005788 endoplasmic reticulum lumen,GO:0016020 membrane,GO:0032991 macromolecular complex,GO:0070062 extracellular exosome	227.084	75.0829	3.02444	1.59667	5.01757e-08
H200007706	FAT1	FAT atypical cadherin 1	GO:0007015 actin filament organization,GO:0007155 cell adhesion,GO:0007156 homophilic cell adhesion via plasma membrane adhesion molecules,GO:0007163 establishment or maintenance of cell polarity,GO:0007267 cell-cell signaling,GO:0009653 anatomical structure morphogenesis,GO:0016337 single organismal cell-cell adhesion,GO:0016477 cell migration	GO:0005509 calcium ion binding,GO:0005515 protein binding	GO:0005634 nucleus,GO:0005886 plasma membrane,GO:0005887 integral component of plasma membrane,GO:0005911 cell-cell junction,GO:0005925 focal adhesion,GO:0030027 lamellipodium,GO:0030175 filopodium,GO:0048471 perinuclear region of cytoplasm,GO:0070062 extracellular exosome	195.08	65.0144	3.00056	1.58523	3.83471e-07
H200013795	SGCD	sarcoglycan delta	GO:0007517 muscle organ development,GO:0048738 cardiac muscle tissue development,GO:0055001 muscle cell development,GO:0060047 heart contraction,GO:0061024 membrane organization	-	GO:0005737 cytoplasm,GO:0005856 cytoskeleton,GO:0005886 plasma membrane,GO:0016010 dystrophin-associated glycoprotein complex,GO:0016012 sarcoglycan complex,GO:0016021 integral component of membrane,GO:0042383 sarcolemma	65.6515	21.8981	2.99805	1.58402	8.63087e-06
AHsV10001849	TRPS1	transcriptional repressor GATA binding 1	GO:0000122 negative regulation of transcription from RNA polymerase II promoter,GO:0001501 skeletal system development,GO:0002062 chondrocyte differentiation,GO:0006366 transcription from RNA polymerase II promoter,GO:0006607 NLS-bearing protein import into nucleus,GO:0007178 transmembrane receptor protein serine/threonine kinase signaling pathway,GO:0007507 heart development,GO:0009887 organ mor…	GO:0000977 RNA polymerase II regulatory region sequence-specific DNA binding,GO:0001085 RNA polymerase II transcription factor binding,GO:0001228 transcriptional activator activity, RNA polymerase II transcription regulatory region sequence-specific binding,GO:0003682 chromatin binding,GO:0003700 transcription factor activity, sequence-specific DNA binding,GO:0005515 protein binding,GO:0008270 zi…	GO:0005634 nucleus,GO:0005654 nucleoplasm,GO:0005667 transcription factor complex	285.666	95.3151	2.99707	1.58355	5.62425e-08
H200005413	EXTL2	exostosin-like glycosyltransferase 2	GO:0006024 glycosaminoglycan biosynthetic process,GO:0006044 N-acetylglucosamine metabolic process,GO:0015012 heparan sulfate proteoglycan biosynthetic process,GO:0019276 UDP-N-acetylgalactosamine metabolic process	GO:0001888 glucuronyl-galactosyl-proteoglycan 4-alpha-N-acetylglucosaminyltransferase activity,GO:0035248 alpha-1,4-N-acetylgalactosaminyltransferase activity,GO:0046872 metal ion binding	GO:0005783 endoplasmic reticulum,GO:0005789 endoplasmic reticulum membrane,GO:0016021 integral component of membrane,GO:0070062 extracellular exosome	184.577	61.7581	2.98871	1.57952	3.62315e-08
opHsV0400009058	TFDP1	transcription factor Dp-1	GO:0000082 G1/S transition of mitotic cell cycle,GO:0000278 mitotic cell cycle,GO:0006351 transcription, DNA-templated,GO:0006357 regulation of transcription from RNA polymerase II promoter,GO:0006367 transcription initiation from RNA polymerase II promoter,GO:0006915 apoptotic process,GO:0007179 transforming growth factor beta receptor signaling pathway,GO:0007219 Notch signaling pathway,GO:0008…	GO:0000981 RNA polymerase II transcription factor activity, sequence-specific DNA binding,GO:0003677 DNA binding,GO:0003700 transcription factor activity, sequence-specific DNA binding,GO:0003713 transcription coactivator activity,GO:0005515 protein binding,GO:0008134 transcription factor binding,GO:0019904 protein domain specific binding	GO:0005634 nucleus,GO:0005654 nucleoplasm,GO:0005667 transcription factor complex,GO:0005739 mitochondrion	168.162	56.3416	2.98468	1.57758	7.45331e-08
H200008280	PDZRN3	PDZ domain containing ring finger 3	GO:0007528 neuromuscular junction development,GO:0016567 protein ubiquitination	GO:0004842 ubiquitin-protein transferase activity,GO:0008270 zinc ion binding,GO:0016874 ligase activity,GO:0061630 ubiquitin protein ligase activity	GO:0031594 neuromuscular junction	56.9779	19.2346	2.96226	1.5667	5.41408e-07
H200003795	LPAR4	lysophosphatidic acid receptor 4	GO:0007186 G-protein coupled receptor signaling pathway	GO:0004930 G-protein coupled receptor activity,GO:0035727 lysophosphatidic acid binding,GO:0070915 lysophosphatidic acid receptor activity	GO:0005886 plasma membrane,GO:0005887 integral component of plasma membrane	137.897	46.6505	2.95597	1.56363	2.63078e-05
H200008923	CHST11	carbohydrate (chondroitin 4) sulfotransferase 11	GO:0002063 chondrocyte development,GO:0005975 carbohydrate metabolic process,GO:0007585 respiratory gaseous exchange,GO:0009791 post-embryonic development,GO:0016051 carbohydrate biosynthetic process,GO:0030203 glycosaminoglycan metabolic process,GO:0030204 chondroitin sulfate metabolic process,GO:0030206 chondroitin sulfate biosynthetic process,GO:0030512 negative regulation of transforming grow…	GO:0001537 N-acetylgalactosamine 4-O-sulfotransferase activity,GO:0047756 chondroitin 4-sulfotransferase activity,GO:0050659 N-acetylgalactosamine 4-sulfate 6-O-sulfotransferase activity	GO:0000139 Golgi membrane,GO:0016020 membrane,GO:0016021 integral component of membrane	39.95	13.5172	2.9555	1.5634	8.46917e-06
CHsGV10002336	GLT8D2	glycosyltransferase 8 domain containing 2	GO:0000271 polysaccharide biosynthetic process	GO:0016757 transferase activity, transferring glycosyl groups	GO:0005794 Golgi apparatus,GO:0016021 integral component of membrane	465.979	158.822	2.93396	1.55285	8.91273e-05
H300013164	SUSD4	sushi domain containing 4	GO:0006958 complement activation, classical pathway,GO:0030449 regulation of complement activation,GO:0045087 innate immune response,GO:0045957 negative regulation of complement activation, alternative pathway,GO:0045959 negative regulation of complement activation, classical pathway	-	GO:0005576 extracellular region,GO:0016021 integral component of membrane	28.1106	9.58319	2.93332	1.55254	0.00231313
H300010862	LRP12	LDL receptor related protein 12	GO:0006897 endocytosis,GO:0006898 receptor-mediated endocytosis,GO:0007165 signal transduction,GO:0040008 regulation of growth	GO:0005041 low-density lipoprotein receptor activity,GO:0005515 protein binding	GO:0005887 integral component of plasma membrane,GO:0005905 coated pit,GO:0016021 integral component of membrane	41.4003	14.138	2.92831	1.55007	5.44563e-07
H300003560	COL8A2	collagen type VIII alpha 2	GO:0001525 angiogenesis,GO:0016337 single organismal cell-cell adhesion,GO:0022617 extracellular matrix disassembly,GO:0030198 extracellular matrix organization,GO:0030574 collagen catabolic process,GO:0048593 camera-type eye morphogenesis,GO:0050673 epithelial cell proliferation	GO:0005201 extracellular matrix structural constituent,GO:0030674 protein binding, bridging	GO:0005576 extracellular region,GO:0005578 proteinaceous extracellular matrix,GO:0005581 collagen trimer,GO:0005604 basement membrane,GO:0005788 endoplasmic reticulum lumen,GO:0031012 extracellular matrix	377.502	129.542	2.91414	1.54307	5.06354e-06
H200008321	PLBD1	phospholipase B domain containing 1	GO:0006644 phospholipid metabolic process,GO:0016042 lipid catabolic process,GO:0036149 phosphatidylinositol acyl-chain remodeling,GO:0036151 phosphatidylcholine acyl-chain remodeling,GO:0036152 phosphatidylethanolamine acyl-chain remodeling,GO:0044281 small molecule metabolic process,GO:0046474 glycerophospholipid biosynthetic process	GO:0016787 hydrolase activity	GO:0005615 extracellular space,GO:0005764 lysosome,GO:0005829 cytosol	168.215	57.9806	2.90123	1.53666	1.24775e-06
H300018457	GRN	granulin	GO:0001835 blastocyst hatching,GO:0007165 signal transduction,GO:0007566 embryo implantation,GO:0032355 response to estradiol,GO:0035988 chondrocyte proliferation,GO:0048488 synaptic vesicle endocytosis,GO:0050679 positive regulation of epithelial cell proliferation,GO:0060179 male mating behavior,GO:0060999 positive regulation of dendritic spine development,GO:0061351 neural precursor cell proli…	GO:0005125 cytokine activity,GO:0005515 protein binding,GO:0008083 growth factor activity,GO:0044822 poly(A) RNA binding	GO:0005615 extracellular space,GO:0005739 mitochondrion,GO:0043231 intracellular membrane-bounded organelle,GO:0070062 extracellular exosome	389.577	135.468	2.8758	1.52396	1.73385e-06
H200013363	ZNF544	zinc finger protein 544	GO:0006351 transcription, DNA-templated,GO:0006355 regulation of transcription, DNA-templated	GO:0003677 DNA binding,GO:0003700 transcription factor activity, sequence-specific DNA binding,GO:0005515 protein binding,GO:0046872 metal ion binding	GO:0005634 nucleus	28.2375	9.82126	2.87514	1.52363	1.76572e-05
H300019778	PFKP	phosphofructokinase, platelet	GO:0005975 carbohydrate metabolic process,GO:0006002 fructose 6-phosphate metabolic process,GO:0006006 glucose metabolic process,GO:0044281 small molecule metabolic process,GO:0061621 canonical glycolysis,GO:0098779 mitophagy in response to mitochondrial depolarization	GO:0003872 6-phosphofructokinase activity,GO:0005524 ATP binding,GO:0032403 protein complex binding,GO:0046872 metal ion binding	GO:0005634 nucleus,GO:0005829 cytosol,GO:0016020 membrane,GO:0070062 extracellular exosome	1159.52	404.339	2.8677	1.51989	1.04291e-06
CHsGV10002978	ICMT	isoprenylcysteine carboxyl methyltransferase	GO:0001701 in utero embryonic development,GO:0001889 liver development,GO:0006464 cellular protein modification process,GO:0006481 C-terminal protein methylation,GO:0006612 protein targeting to membrane,GO:0008284 positive regulation of cell proliferation,GO:0035264 multicellular organism growth,GO:0043687 post-translational protein modification,GO:0044267 cellular protein metabolic process,GO:00…	GO:0003880 protein C-terminal carboxyl O-methyltransferase activity,GO:0004671 protein C-terminal S-isoprenylcysteine carboxyl O-methyltransferase activity,GO:0008140 cAMP response element binding protein binding	GO:0005783 endoplasmic reticulum,GO:0005789 endoplasmic reticulum membrane,GO:0016020 membrane,GO:0016021 integral component of membrane	103.175	36.1022	2.85786	1.51493	1.17171e-05
H300018850	CDCA3	cell division cycle associated 3	GO:0007067 mitotic nuclear division,GO:0008150 biological_process,GO:0016567 protein ubiquitination,GO:0051301 cell division	GO:0003674 molecular_function,GO:0005515 protein binding	GO:0005575 cellular_component,GO:0005829 cytosol	9.52627	3.33639	2.85526	1.51362	6.43818e-07
AHsV10003345	HMX1	H6 family homeobox 1	GO:0000122 negative regulation of transcription from RNA polymerase II promoter,GO:0006351 transcription, DNA-templated,GO:0007275 multicellular organismal development,GO:0045892 negative regulation of transcription, DNA-templated	GO:0000977 RNA polymerase II regulatory region sequence-specific DNA binding,GO:0001227 transcriptional repressor activity, RNA polymerase II transcription regulatory region sequence-specific binding,GO:0003677 DNA binding	GO:0005634 nucleus	169.403	59.4327	2.85033	1.51113	3.03588e-06
H300006943	JDP2	Jun dimerization protein 2	GO:0000122 negative regulation of transcription from RNA polymerase II promoter,GO:0006351 transcription, DNA-templated,GO:0031065 positive regulation of histone deacetylation,GO:0045599 negative regulation of fat cell differentiation	GO:0000978 RNA polymerase II core promoter proximal region sequence-specific DNA binding,GO:0000982 transcription factor activity, RNA polymerase II core promoter proximal region sequence-specific binding,GO:0001078 transcriptional repressor activity, RNA polymerase II core promoter proximal region sequence-specific binding,GO:0003682 chromatin binding,GO:0005515 protein binding,GO:0046982 protei…	GO:0005634 nucleus	768.735	270.277	2.84424	1.50804	0.000188099
H200016229	TPM4	tropomyosin 4	GO:0001649 osteoblast differentiation,GO:0006928 movement of cell or subcellular component,GO:0006936 muscle contraction,GO:0030049 muscle filament sliding	GO:0003779 actin binding,GO:0005509 calcium ion binding,GO:0005515 protein binding,GO:0008307 structural constituent of muscle	GO:0001725 stress fiber,GO:0002102 podosome,GO:0005829 cytosol,GO:0005856 cytoskeleton,GO:0005862 muscle thin filament tropomyosin,GO:0005925 focal adhesion,GO:0016020 membrane,GO:0030863 cortical cytoskeleton,GO:0031941 filamentous actin,GO:0070062 extracellular exosome	339.862	120.112	2.82955	1.50057	4.47477e-06
H200013902	C1QTNF7	C1q and tumor necrosis factor related protein 7	GO:0051260 protein homooligomerization	-	GO:0005581 collagen trimer,GO:0005615 extracellular space	53.1572	19.2316	2.76406	1.46679	3.04306e-06
H200005431	DIXDC1	DIX domain containing 1	GO:0007049 cell cycle,GO:0021799 cerebral cortex radially oriented cell migration,GO:0021869 forebrain ventricular zone progenitor cell division,GO:0032956 regulation of actin cytoskeleton organization,GO:0045665 negative regulation of neuron differentiation,GO:0060070 canonical Wnt signaling pathway,GO:0070507 regulation of microtubule cytoskeleton organization,GO:0090263 positive regulation of …	GO:0003779 actin binding,GO:0005515 protein binding,GO:0019904 protein domain specific binding,GO:0043015 gamma-tubulin binding	GO:0005737 cytoplasm,GO:0005829 cytosol,GO:0005925 focal adhesion	559.223	203.95	2.74196	1.45521	4.88553e-06
H200005710	EVI2A	ecotropic viral integration site 2A	GO:0007165 signal transduction	GO:0004888 transmembrane signaling receptor activity	GO:0016021 integral component of membrane	221.814	81.5447	2.72015	1.44369	0.000163526
H200003148	ARHGEF40	Rho guanine nucleotide exchange factor 40	GO:0035023 regulation of Rho protein signal transduction,GO:0043547 positive regulation of GTPase activity	GO:0005089 Rho guanyl-nucleotide exchange factor activity,GO:0005515 protein binding	GO:0005737 cytoplasm	94.1029	35.8032	2.62834	1.39415	0.000320608
H200020534	TRIM6	tripartite motif containing 6	GO:0000209 protein polyubiquitination,GO:0002230 positive regulation of defense response to virus by host,GO:0002741 positive regulation of cytokine secretion involved in immune response,GO:0010628 positive regulation of gene expression,GO:0010629 negative regulation of gene expression,GO:0010800 positive regulation of peptidyl-threonine phosphorylation,GO:0010994 free ubiquitin chain polymerizat…	GO:0003674 molecular_function,GO:0005515 protein binding,GO:0008134 transcription factor binding,GO:0008270 zinc ion binding,GO:0016874 ligase activity,GO:0019901 protein kinase binding,GO:0030674 protein binding, bridging,GO:0061630 ubiquitin protein ligase activity,GO:1990782 protein tyrosine kinase binding	GO:0005634 nucleus,GO:0005737 cytoplasm,GO:0005829 cytosol	47.2913	18.044	2.62089	1.39006	7.27651e-07
opHsV0400002097	HAUS7	HAUS augmin like complex subunit 7	GO:0007067 mitotic nuclear division,GO:0051225 spindle assembly,GO:0051297 centrosome organization,GO:0051301 cell division	GO:0031996 thioesterase binding	GO:0005730 nucleolus,GO:0005737 cytoplasm,GO:0005813 centrosome,GO:0005819 spindle,GO:0005874 microtubule,GO:0005886 plasma membrane,GO:0070652 HAUS complex	45.8776	17.5688	2.61131	1.38477	1.28623e-05
AHsV10000525	ARNTL2	aryl hydrocarbon receptor nuclear translocator like 2	GO:0006351 transcription, DNA-templated,GO:0006355 regulation of transcription, DNA-templated,GO:0006357 regulation of transcription from RNA polymerase II promoter,GO:0007623 circadian rhythm,GO:0009649 entrainment of circadian clock,GO:0042753 positive regulation of circadian rhythm,GO:0045893 positive regulation of transcription, DNA-templated,GO:0045944 positive regulation of transcription fr…	GO:0000982 transcription factor activity, RNA polymerase II core promoter proximal region sequence-specific binding,GO:0003700 transcription factor activity, sequence-specific DNA binding,GO:0046983 protein dimerization activity,GO:0070888 E-box binding	GO:0005634 nucleus,GO:0005667 transcription factor complex,GO:0005730 nucleolus,GO:0005737 cytoplasm	24.9799	9.6048	2.60077	1.37894	0.000337957
H200005659	GLA	galactosidase alpha	GO:0006665 sphingolipid metabolic process,GO:0006687 glycosphingolipid metabolic process,GO:0009311 oligosaccharide metabolic process,GO:0044281 small molecule metabolic process,GO:0045019 negative regulation of nitric oxide biosynthetic process,GO:0046477 glycosylceramide catabolic process,GO:0046479 glycosphingolipid catabolic process,GO:0051001 negative regulation of nitric-oxide synthase acti…	GO:0003824 catalytic activity,GO:0004557 alpha-galactosidase activity,GO:0005102 receptor binding,GO:0005515 protein binding,GO:0016787 hydrolase activity,GO:0016936 galactoside binding,GO:0042803 protein homodimerization activity,GO:0052692 raffinose alpha-galactosidase activity	GO:0005576 extracellular region,GO:0005737 cytoplasm,GO:0005764 lysosome,GO:0005794 Golgi apparatus,GO:0043202 lysosomal lumen,GO:0070062 extracellular exosome	197.838	76.1848	2.59682	1.37675	4.79225e-07
AHsV10000228	HIVEP1	human immunodeficiency virus type I enhancer binding protein 1	GO:0000122 negative regulation of transcription from RNA polymerase II promoter,GO:0006366 transcription from RNA polymerase II promoter,GO:0007165 signal transduction,GO:0007275 multicellular organismal development	GO:0000980 RNA polymerase II distal enhancer sequence-specific DNA binding,GO:0001206 transcriptional repressor activity, RNA polymerase II distal enhancer sequence-specific binding,GO:0003677 DNA binding,GO:0005515 protein binding,GO:0043565 sequence-specific DNA binding,GO:0044212 transcription regulatory region DNA binding,GO:0046872 metal ion binding	GO:0005634 nucleus,GO:0005739 mitochondrion	5.9477	5.45915	2.52253	1.33487	2.26418e-05
AHsV10002145	SFXN3	sideroflexin 3	GO:0034220 ion transmembrane transport,GO:0055072 iron ion homeostasis	GO:0015075 ion transmembrane transporter activity	GO:0005739 mitochondrion,GO:0016021 integral component of membrane,GO:0031966 mitochondrial membrane	91.2075	88.9594	2.44351	1.28896	2.30015e-05
H200003103	PINLYP	phospholipase A2 inhibitor and LY6/PLAUR domain containing	GO:0043086 negative regulation of catalytic activity	GO:0004859 phospholipase inhibitor activity	GO:0005576 extracellular region	28.3824	35.4196	2.42698	1.27916	6.40338e-07
H200014233	GUSB	glucuronidase, beta	GO:0005975 carbohydrate metabolic process,GO:0006027 glycosaminoglycan catabolic process,GO:0030203 glycosaminoglycan metabolic process,GO:0030212 hyaluronan metabolic process,GO:0030214 hyaluronan catabolic process,GO:0044281 small molecule metabolic process	GO:0004566 beta-glucuronidase activity,GO:0005102 receptor binding,GO:0019904 protein domain specific binding	GO:0005615 extracellular space,GO:0016020 membrane,GO:0043202 lysosomal lumen,GO:0043231 intracellular membrane-bounded organelle,GO:0070062 extracellular exosome	306.794	405.27	2.35646	1.23662	6.37043e-08
AHsV10000496	CKAP4	cytoskeleton-associated protein 4	GO:0044267 cellular protein metabolic process	GO:0044822 poly(A) RNA binding	GO:0005783 endoplasmic reticulum,GO:0005789 endoplasmic reticulum membrane,GO:0005811 lipid particle,GO:0005856 cytoskeleton,GO:0005886 plasma membrane,GO:0016020 membrane,GO:0016021 integral component of membrane,GO:0042599 lamellar body,GO:0048471 perinuclear region of cytoplasm,GO:0070062 extracellular exosome	1731.73	1089.01	2.33852	1.2256	3.87149e-05
H200006455	ANXA4	annexin A4	GO:0006357 regulation of transcription from RNA polymerase II promoter,GO:0007165 signal transduction,GO:0007219 Notch signaling pathway,GO:0030855 epithelial cell differentiation,GO:0032088 negative regulation of NF-kappaB transcription factor activity,GO:0043066 negative regulation of apoptotic process,GO:0043086 negative regulation of catalytic activity,GO:2000483 negative regulation of interl…	GO:0004859 phospholipase inhibitor activity,GO:0005509 calcium ion binding,GO:0005515 protein binding,GO:0005544 calcium-dependent phospholipid binding,GO:0042802 identical protein binding,GO:0048306 calcium-dependent protein binding,GO:0051059 NF-kappaB binding	GO:0005634 nucleus,GO:0005737 cytoplasm,GO:0005886 plasma membrane,GO:0009986 cell surface,GO:0012506 vesicle membrane,GO:0031965 nuclear membrane,GO:0048471 perinuclear region of cytoplasm,GO:0070062 extracellular exosome	264.495	378.766	2.31175	1.20899	5.26606e-05
H200015671	ITM2B	integral membrane protein 2B	GO:0007399 nervous system development,GO:0042985 negative regulation of amyloid precursor protein biosynthetic process,GO:0044267 cellular protein metabolic process	GO:0001540 beta-amyloid binding,GO:0005515 protein binding,GO:0005524 ATP binding	GO:0005576 extracellular region,GO:0005615 extracellular space,GO:0005794 Golgi apparatus,GO:0005886 plasma membrane,GO:0010008 endosome membrane,GO:0016020 membrane,GO:0030660 Golgi-associated vesicle membrane,GO:0031301 integral component of organelle membrane,GO:0043231 intracellular membrane-bounded organelle,GO:0070062 extracellular exosome	451.299	641.894	2.27884	1.1883	0.00546798
opHsV0400000104	CEP85L	centrosomal protein 85kDa-like	-	-	GO:0005737 cytoplasm,GO:0005813 centrosome	10.06	7.59264	2.26658	1.18052	0.000128036
H200005732	TUSC3	tumor suppressor candidate 3	GO:0006487 protein N-linked glycosylation,GO:0015693 magnesium ion transport,GO:0018279 protein N-linked glycosylation via asparagine,GO:0043687 post-translational protein modification,GO:0044267 cellular protein metabolic process,GO:0045454 cell redox homeostasis,GO:0050890 cognition,GO:0055085 transmembrane transport,GO:1903830 magnesium ion transmembrane transport	GO:0004579 dolichyl-diphosphooligosaccharide-protein glycotransferase activity,GO:0015095 magnesium ion transmembrane transporter activity	GO:0005739 mitochondrion,GO:0005789 endoplasmic reticulum membrane,GO:0005886 plasma membrane,GO:0005887 integral component of plasma membrane,GO:0008250 oligosaccharyltransferase complex	124.422	125.693	2.25636	1.174	4.03488e-05
H200001880	TNFRSF12A	tumor necrosis factor receptor superfamily member 12A	GO:0001525 angiogenesis,GO:0006931 substrate-dependent cell migration, cell attachment to substrate,GO:0033209 tumor necrosis factor-mediated signaling pathway,GO:0043065 positive regulation of apoptotic process,GO:0045765 regulation of angiogenesis,GO:0045773 positive regulation of axon extension,GO:0061041 regulation of wound healing,GO:0097191 extrinsic apoptotic signaling pathway,GO:2001238 p…	GO:0005515 protein binding	GO:0001726 ruffle,GO:0005886 plasma membrane,GO:0009986 cell surface,GO:0016021 integral component of membrane	544.872	58.3243	2.21744	1.14889	0.00938625
H300019391	TAOK3	TAO kinase 3	GO:0000165 MAPK cascade,GO:0000186 activation of MAPKK activity,GO:0006281 DNA repair,GO:0006468 protein phosphorylation,GO:0006974 cellular response to DNA damage stimulus,GO:0007095 mitotic G2 DNA damage checkpoint,GO:0031098 stress-activated protein kinase signaling cascade,GO:0032874 positive regulation of stress-activated MAPK cascade,GO:0042981 regulation of apoptotic process,GO:0043507 pos…	GO:0004674 protein serine/threonine kinase activity,GO:0004709 MAP kinase kinase kinase activity,GO:0004860 protein kinase inhibitor activity,GO:0005515 protein binding,GO:0005524 ATP binding,GO:0016740 transferase activity	GO:0005634 nucleus,GO:0005737 cytoplasm,GO:0005886 plasma membrane	66.7446	67.6507	2.02065	1.01482	9.29173e-06
opHsV0400006025	STON1	stonin 1	GO:0006897 endocytosis,GO:0030100 regulation of endocytosis	-	GO:0005737 cytoplasm,GO:0016020 membrane	11.1581	22.7027	0.491486	-1.02478	2.7236e-05
H300016646	HIF3A	hypoxia inducible factor 3 alpha subunit	GO:0001525 angiogenesis,GO:0006357 regulation of transcription from RNA polymerase II promoter,GO:0006366 transcription from RNA polymerase II promoter,GO:0006915 apoptotic process,GO:0045944 positive regulation of transcription from RNA polymerase II promoter,GO:0061418 regulation of transcription from RNA polymerase II promoter in response to hypoxia,GO:0071456 cellular response to hypoxia,GO:1…	GO:0000981 RNA polymerase II transcription factor activity, sequence-specific DNA binding,GO:0003677 DNA binding,GO:0003713 transcription coactivator activity,GO:0003714 transcription corepressor activity,GO:0046983 protein dimerization activity	GO:0005654 nucleoplasm,GO:0005739 mitochondrion,GO:0005829 cytosol,GO:0016607 nuclear speck	2.67459	5.52244	0.484313	-1.04599	0.00466998
H300019261	ARHGEF16	Rho guanine nucleotide exchange factor 16	GO:0007264 small GTPase mediated signal transduction,GO:0035023 regulation of Rho protein signal transduction,GO:0043065 positive regulation of apoptotic process,GO:0048011 neurotrophin TRK receptor signaling pathway,GO:0051056 regulation of small GTPase mediated signal transduction,GO:0060326 cell chemotaxis,GO:0090004 positive regulation of establishment of protein localization to plasma membra…	GO:0005089 Rho guanyl-nucleotide exchange factor activity,GO:0005515 protein binding,GO:0017048 Rho GTPase binding,GO:0030165 PDZ domain binding,GO:0030971 receptor tyrosine kinase binding	GO:0005829 cytosol	7.45749	15.5882	0.478405	-1.0637	0.0008128
AHsV10001296	MPDZ	multiple PDZ domain crumbs cell polarity complex component	GO:0007155 cell adhesion,GO:0016032 viral process,GO:0042552 myelination	GO:0005515 protein binding,GO:0008022 protein C-terminus binding	GO:0005737 cytoplasm,GO:0005923 bicellular tight junction,GO:0014069 postsynaptic density,GO:0016324 apical plasma membrane,GO:0016327 apicolateral plasma membrane,GO:0030425 dendrite,GO:0031410 cytoplasmic vesicle,GO:0043220 Schmidt-Lanterman incisure,GO:0045211 postsynaptic membrane	130.022	276.414	0.470388	-1.08808	7.77613e-07
H300015693	CELF6	CUGBP, Elav-like family member 6	GO:0000381 regulation of alternative mRNA splicing, via spliceosome,GO:0006397 mRNA processing	GO:0000166 nucleotide binding,GO:0003723 RNA binding	GO:0005634 nucleus,GO:0005737 cytoplasm	4.55753	9.76785	0.466585	-1.09979	9.76341e-06
AHsV10002036	DTNB	dystrobrevin beta	-	GO:0005515 protein binding,GO:0008270 zinc ion binding	GO:0005737 cytoplasm,GO:0045202 synapse	11.1314	23.878	0.466176	-1.10105	4.4129e-05
opHsV0400006597	ZNF485	zinc finger protein 485	GO:0006351 transcription, DNA-templated,GO:0006355 regulation of transcription, DNA-templated	GO:0003677 DNA binding,GO:0046872 metal ion binding	GO:0005634 nucleus	4.67867	10.0369	0.466149	-1.10114	4.99233e-06
H200014913	TXLNG	taxilin gamma	GO:0006351 transcription, DNA-templated,GO:0006355 regulation of transcription, DNA-templated,GO:0007049 cell cycle,GO:0010564 regulation of cell cycle process,GO:0030500 regulation of bone mineralization,GO:0051726 regulation of cell cycle	GO:0019905 syntaxin binding,GO:0046982 protein heterodimerization activity	GO:0005829 cytosol,GO:0031965 nuclear membrane	13.7284	29.6666	0.462756	-1.11168	0.00155648
H200001593	OMA1	OMA1 zinc metallopeptidase	GO:0002024 diet induced thermogenesis,GO:0006006 glucose metabolic process,GO:0006515 misfolded or incompletely synthesized protein catabolic process,GO:0006629 lipid metabolic process,GO:0006950 response to stress,GO:0010637 negative regulation of mitochondrial fusion,GO:0034982 mitochondrial protein processing,GO:0042407 cristae formation,GO:0097009 energy homeostasis	GO:0004222 metalloendopeptidase activity,GO:0046872 metal ion binding	GO:0005743 mitochondrial inner membrane,GO:0016021 integral component of membrane,GO:0031966 mitochondrial membrane	34.889	75.8171	0.460173	-1.11975	4.38445e-05
AHsV10001166	NR3C2	nuclear receptor subfamily 3 group C member 2	GO:0006355 regulation of transcription, DNA-templated,GO:0006367 transcription initiation from RNA polymerase II promoter,GO:0007165 signal transduction,GO:0010467 gene expression,GO:0043401 steroid hormone mediated signaling pathway	GO:0003700 transcription factor activity, sequence-specific DNA binding,GO:0003707 steroid hormone receptor activity,GO:0005496 steroid binding,GO:0005515 protein binding,GO:0008270 zinc ion binding,GO:0043565 sequence-specific DNA binding	GO:0005654 nucleoplasm,GO:0005789 endoplasmic reticulum membrane,GO:0043235 receptor complex	3.95389	8.96671	0.440953	-1.1813	0.00221186
AHsV10001976	FAM227B	family with sequence similarity 227 member B	-	-	-	15.0588	34.361	0.438254	-1.19016	3.03991e-05
H200018794	RNF217	ring finger protein 217	GO:0000209 protein polyubiquitination,GO:0032436 positive regulation of proteasomal ubiquitin-dependent protein catabolic process,GO:0042787 protein ubiquitination involved in ubiquitin-dependent protein catabolic process	GO:0004842 ubiquitin-protein transferase activity,GO:0008270 zinc ion binding,GO:0016874 ligase activity,GO:0031624 ubiquitin conjugating enzyme binding,GO:0061630 ubiquitin protein ligase activity	GO:0000151 ubiquitin ligase complex,GO:0005737 cytoplasm,GO:0016021 integral component of membrane	18.4292	42.3616	0.435044	-1.20077	8.06846e-07
opHsV0400000619	INTU	inturned planar cell polarity protein	GO:0007399 nervous system development,GO:0008589 regulation of smoothened signaling pathway,GO:0010839 negative regulation of keratinocyte proliferation,GO:0021513 spinal cord dorsal/ventral patterning,GO:0021915 neural tube development,GO:0030216 keratinocyte differentiation,GO:0030278 regulation of ossification,GO:0031069 hair follicle morphogenesis,GO:0042384 cilium assembly,GO:0042733 embryon…	-	GO:0005737 cytoplasm,GO:0009986 cell surface	63.2291	145.981	0.433133	-1.20712	6.87216e-09
H300004734	TMEM192	transmembrane protein 192	-	GO:0042803 protein homodimerization activity	GO:0005634 nucleus,GO:0005654 nucleoplasm,GO:0005764 lysosome,GO:0005765 lysosomal membrane,GO:0005770 late endosome,GO:0005783 endoplasmic reticulum,GO:0005794 Golgi apparatus,GO:0005886 plasma membrane,GO:0016021 integral component of membrane,GO:0043231 intracellular membrane-bounded organelle,GO:0048471 perinuclear region of cytoplasm,GO:0070062 extracellular exosome	39.933	102.075	0.391212	-1.35398	5.33617e-06
DHsGV10001851	PCDH9	protocadherin 9	GO:0007156 homophilic cell adhesion via plasma membrane adhesion molecules,GO:0030900 forebrain development	GO:0005509 calcium ion binding	GO:0005886 plasma membrane,GO:0016021 integral component of membrane,GO:0030426 growth cone,GO:0044291 cell-cell contact zone	4.51931	11.7706	0.38395	-1.38101	3.66942e-08
H200019338	ANG	angiogenin, ribonuclease, RNase A family, 5	GO:0001525 angiogenesis,GO:0001541 ovarian follicle development,GO:0001556 oocyte maturation,GO:0001666 response to hypoxia,GO:0001878 response to yeast,GO:0001890 placenta development,GO:0001938 positive regulation of endothelial cell proliferation,GO:0006651 diacylglycerol biosynthetic process,GO:0007154 cell communication,GO:0007202 activation of phospholipase C activity,GO:0009303 rRNA transc…	GO:0003677 DNA binding,GO:0003779 actin binding,GO:0004519 endonuclease activity,GO:0004540 ribonuclease activity,GO:0005102 receptor binding,GO:0005507 copper ion binding,GO:0005515 protein binding,GO:0008201 heparin binding,GO:0019843 rRNA binding,GO:0042277 peptide binding,GO:0042803 protein homodimerization activity	GO:0005576 extracellular region,GO:0005605 basal lamina,GO:0005615 extracellular space,GO:0005634 nucleus,GO:0005730 nucleolus,GO:0016023 cytoplasmic, membrane-bounded vesicle,GO:0030426 growth cone,GO:0032311 angiogenin-PRI complex,GO:0043025 neuronal cell body,GO:0070062 extracellular exosome	354.078	928.333	0.381412	-1.39058	4.14386e-07
CHsTV10000150	RPL41	ribosomal protein L41	GO:0000184 nuclear-transcribed mRNA catabolic process, nonsense-mediated decay,GO:0001887 selenium compound metabolic process,GO:0006412 translation,GO:0006413 translational initiation,GO:0006414 translational elongation,GO:0006415 translational termination,GO:0006614 SRP-dependent cotranslational protein targeting to membrane,GO:0010467 gene expression,GO:0016032 viral process,GO:0016259 selenoc…	GO:0003723 RNA binding,GO:0003735 structural constituent of ribosome	GO:0005829 cytosol,GO:0022625 cytosolic large ribosomal subunit	731.914	1977.26	0.370166	-1.43375	1.19662e-06
H300021421	PTPN2	protein tyrosine phosphatase, non-receptor type 2	GO:0008285 negative regulation of cell proliferation,GO:0008286 insulin receptor signaling pathway,GO:0010804 negative regulation of tumor necrosis factor-mediated signaling pathway,GO:0010888 negative regulation of lipid storage,GO:0019221 cytokine-mediated signaling pathway,GO:0030183 B cell differentiation,GO:0030217 T cell differentiation,GO:0030218 erythrocyte differentiation,GO:0035335 pept…	GO:0004725 protein tyrosine phosphatase activity,GO:0004726 non-membrane spanning protein tyrosine phosphatase activity,GO:0005178 integrin binding,GO:0005515 protein binding,GO:0019901 protein kinase binding,GO:0019905 syntaxin binding,GO:0030971 receptor tyrosine kinase binding	GO:0005634 nucleus,GO:0005654 nucleoplasm,GO:0005783 endoplasmic reticulum,GO:0005793 endoplasmic reticulum-Golgi intermediate compartment,GO:0005886 plasma membrane	102.093	280.252	0.364289	-1.45685	1.16052e-06
H300018027	SERINC4	serine incorporator 4	GO:0008654 phospholipid biosynthetic process,GO:0015825 L-serine transport	GO:0015194 L-serine transmembrane transporter activity	GO:0016021 integral component of membrane	97.1968	269.53	0.360616	-1.47147	3.06096e-08
H200007110	AMDHD1	amidohydrolase domain containing 1	GO:0006548 histidine catabolic process,GO:0019556 histidine catabolic process to glutamate and formamide,GO:0019557 histidine catabolic process to glutamate and formate,GO:0034641 cellular nitrogen compound metabolic process,GO:0044281 small molecule metabolic process	GO:0003674 molecular_function,GO:0046872 metal ion binding,GO:0050480 imidazolonepropionase activity	GO:0005829 cytosol	7.0793	19.7872	0.357771	-1.48289	4.51978e-08
H200014567	IL6R	interleukin 6 receptor	GO:0002384 hepatic immune response,GO:0002446 neutrophil mediated immunity,GO:0002548 monocyte chemotaxis,GO:0002690 positive regulation of leukocyte chemotaxis,GO:0006953 acute-phase response,GO:0008284 positive regulation of cell proliferation,GO:0010536 positive regulation of activation of Janus kinase activity,GO:0019221 cytokine-mediated signaling pathway,GO:0031018 endocrine pancreas develo…	GO:0004897 ciliary neurotrophic factor receptor activity,GO:0004915 interleukin-6 receptor activity,GO:0005138 interleukin-6 receptor binding,GO:0005515 protein binding,GO:0019899 enzyme binding,GO:0019981 interleukin-6 binding,GO:0042803 protein homodimerization activity,GO:0070119 ciliary neurotrophic factor binding	GO:0005576 extracellular region,GO:0005615 extracellular space,GO:0005886 plasma membrane,GO:0005896 interleukin-6 receptor complex,GO:0016323 basolateral plasma membrane,GO:0016324 apical plasma membrane,GO:0070110 ciliary neurotrophic factor receptor complex	105.133	298.886	0.35175	-1.50738	3.85001e-07
AHsV10001106	RNPC3	RNA binding region (RNP1, RRM) containing 3	GO:0000398 mRNA splicing, via spliceosome,GO:0008380 RNA splicing,GO:0010467 gene expression,GO:0032502 developmental process	GO:0000166 nucleotide binding,GO:0030626 U12 snRNA binding,GO:0097157 pre-mRNA intronic binding	GO:0005634 nucleus,GO:0005654 nucleoplasm,GO:0005689 U12-type spliceosomal complex	112.04	319.225	0.350975	-1.51056	1.04876e-07
DHsGV10001321	HIST1H2APS6	histone cluster 1, H2a, pseudogene 6	-	-	-	26.0609	74.334	0.350592	-1.51213	1.0578e-07
H300005082	LRRC39	leucine rich repeat containing 39	-	-	-	3.51422	10.0801	0.348631	-1.52023	3.01936e-07
opHsV0400002947	NAP1L2	nucleosome assembly protein 1-like 2	GO:0006334 nucleosome assembly,GO:0045666 positive regulation of neuron differentiation,GO:0071442 positive regulation of histone H3-K14 acetylation,GO:2000035 regulation of stem cell division,GO:2000617 positive regulation of histone H3-K9 acetylation	GO:0003682 chromatin binding,GO:0005515 protein binding,GO:0042393 histone binding	GO:0005634 nucleus	5.09588	14.8098	0.344087	-1.53915	1.6976e-05
H200012973	CATSPER2	cation channel sperm associated 2	GO:0007275 multicellular organismal development,GO:0007283 spermatogenesis,GO:0007338 single fertilization,GO:0030154 cell differentiation,GO:0030317 sperm motility,GO:0032504 multicellular organism reproduction,GO:0034765 regulation of ion transmembrane transport,GO:0035036 sperm-egg recognition,GO:0070588 calcium ion transmembrane transport,GO:0086010 membrane depolarization during action poten…	GO:0005227 calcium activated cation channel activity,GO:0005245 voltage-gated calcium channel activity,GO:0005515 protein binding	GO:0005886 plasma membrane,GO:0031514 motile cilium,GO:0036128 CatSper complex	28.8276	84.6303	0.34063	-1.55372	4.99068e-08
AHsV10000025	MYO5C	myosin VC	GO:0008152 metabolic process	GO:0003774 motor activity,GO:0003779 actin binding,GO:0005516 calmodulin binding,GO:0005524 ATP binding	GO:0016459 myosin complex,GO:0070062 extracellular exosome	12.3737	36.3263	0.340628	-1.55373	2.85479e-07
H200014019	BCL6	B-cell CLL/lymphoma 6	GO:0000060 protein import into nucleus, translocation,GO:0000122 negative regulation of transcription from RNA polymerase II promoter,GO:0000902 cell morphogenesis,GO:0001953 negative regulation of cell-matrix adhesion,GO:0002467 germinal center formation,GO:0002634 regulation of germinal center formation,GO:0002903 negative regulation of B cell apoptotic process,GO:0006351 transcription, DNA-tem…	GO:0000977 RNA polymerase II regulatory region sequence-specific DNA binding,GO:0001161 intronic transcription regulatory region sequence-specific DNA binding,GO:0001227 transcriptional repressor activity, RNA polymerase II transcription regulatory region sequence-specific binding,GO:0003682 chromatin binding,GO:0003700 transcription factor activity, sequence-specific DNA binding,GO:0005515 prote…	GO:0005634 nucleus,GO:0005657 replication fork	691.503	2064.35	0.334974	-1.57788	8.44625e-07
H300021525	C2orf73	chromosome 2 open reading frame 73	-	-	-	8.96736	27.0334	0.331714	-1.59199	2.75621e-07
H200007617	PHC2	polyhomeotic homolog 2	GO:0007275 multicellular organismal development,GO:0007283 spermatogenesis,GO:0016925 protein sumoylation,GO:0043687 post-translational protein modification,GO:0044267 cellular protein metabolic process	GO:0003677 DNA binding,GO:0005515 protein binding,GO:0008270 zinc ion binding,GO:0042802 identical protein binding	GO:0000792 heterochromatin,GO:0005634 nucleus,GO:0005654 nucleoplasm,GO:0031519 PcG protein complex,GO:0035102 PRC1 complex	180.73	547.86	0.329883	-1.59997	5.7259e-10
AHsV10002064	MAP3K5	mitogen-activated protein kinase kinase kinase 5	GO:0000165 MAPK cascade,GO:0000186 activation of MAPKK activity,GO:0002931 response to ischemia,GO:0006468 protein phosphorylation,GO:0007254 JNK cascade,GO:0007257 activation of JUN kinase activity,GO:0008631 intrinsic apoptotic signaling pathway in response to oxidative stress,GO:0016032 viral process,GO:0034976 response to endoplasmic reticulum stress,GO:0038066 p38MAPK cascade,GO:0043065 posi…	GO:0000287 magnesium ion binding,GO:0004672 protein kinase activity,GO:0004709 MAP kinase kinase kinase activity,GO:0005515 protein binding,GO:0005524 ATP binding,GO:0019901 protein kinase binding,GO:0019903 protein phosphatase binding,GO:0042803 protein homodimerization activity	GO:0005829 cytosol,GO:1902911 protein kinase complex,GO:1990604 IRE1-TRAF2-ASK1 complex	49.1775	149.815	0.328255	-1.60711	6.93371e-07
H200004358	ALPI	alkaline phosphatase, intestinal	GO:0016311 dephosphorylation	GO:0000287 magnesium ion binding,GO:0002020 protease binding,GO:0004035 alkaline phosphatase activity,GO:0005515 protein binding,GO:0008270 zinc ion binding	GO:0005886 plasma membrane,GO:0016021 integral component of membrane,GO:0031225 anchored component of membrane	315.56	966.535	0.326486	-1.61491	1.47849e-05
CHsGV10001950	FAM174B	family with sequence similarity 174 member B	-	-	GO:0016021 integral component of membrane	12.8559	39.4125	0.326189	-1.61622	1.81914e-07
H300012921	ZNF302	zinc finger protein 302	GO:0006351 transcription, DNA-templated,GO:0006355 regulation of transcription, DNA-templated	GO:0003677 DNA binding,GO:0003700 transcription factor activity, sequence-specific DNA binding,GO:0005515 protein binding,GO:0046872 metal ion binding	GO:0005634 nucleus	51.4519	158.541	0.324534	-1.62356	6.31495e-06
H300017199	CYBRD1	cytochrome b reductase 1	GO:0006879 cellular iron ion homeostasis,GO:0010039 response to iron ion,GO:0055085 transmembrane transport,GO:0055114 oxidation-reduction process	GO:0000293 ferric-chelate reductase activity,GO:0005515 protein binding,GO:0016722 oxidoreductase activity, oxidizing metal ions,GO:0046872 metal ion binding	GO:0005886 plasma membrane,GO:0016021 integral component of membrane,GO:0031526 brush border membrane,GO:0070062 extracellular exosome	91.6893	282.714	0.324318	-1.62452	3.70974e-10
H200002833	C12orf65	chromosome 12 open reading frame 65	GO:0070126 mitochondrial translational termination,GO:0072344 rescue of stalled ribosome	GO:0004045 aminoacyl-tRNA hydrolase activity,GO:0016149 translation release factor activity, codon specific,GO:0016150 translation release factor activity, codon nonspecific,GO:0043022 ribosome binding	GO:0005739 mitochondrion,GO:0005762 mitochondrial large ribosomal subunit	34.4722	106.493	0.323703	-1.62726	2.91723e-07
opHsV0400000473	FLI1	Fli-1 proto-oncogene, ETS transcription factor	GO:0006357 regulation of transcription from RNA polymerase II promoter,GO:0006366 transcription from RNA polymerase II promoter,GO:0007599 hemostasis,GO:0008015 blood circulation,GO:0009887 organ morphogenesis,GO:0030154 cell differentiation,GO:0035855 megakaryocyte development,GO:0045944 positive regulation of transcription from RNA polymerase II promoter	GO:0000978 RNA polymerase II core promoter proximal region sequence-specific DNA binding,GO:0000980 RNA polymerase II distal enhancer sequence-specific DNA binding,GO:0000981 RNA polymerase II transcription factor activity, sequence-specific DNA binding,GO:0001077 transcriptional activator activity, RNA polymerase II core promoter proximal region sequence-specific binding,GO:0003677 DNA binding,G…	GO:0005634 nucleus	15.3199	47.8139	0.320407	-1.64202	1.11422e-07
DHsGV10001352	CCDC57	coiled-coil domain containing 57	-	GO:0005515 protein binding	-	132.417	418.008	0.316782	-1.65844	4.05888e-06
H200001910	RHOBTB3	Rho related BTB domain containing 3	GO:0007264 small GTPase mediated signal transduction,GO:0008152 metabolic process,GO:0042147 retrograde transport, endosome to Golgi	GO:0005515 protein binding,GO:0005524 ATP binding,GO:0016887 ATPase activity,GO:0017137 Rab GTPase binding	GO:0005794 Golgi apparatus,GO:0070062 extracellular exosome	424.534	1360.36	0.312076	-1.68003	4.74604e-06
H300020826	DENND2D	DENN domain containing 2D	GO:0043547 positive regulation of GTPase activity	GO:0005515 protein binding,GO:0017112 Rab guanyl-nucleotide exchange factor activity	GO:0005737 cytoplasm	14.7847	49.4963	0.298704	-1.74321	1.10597e-06
AHsV10001577	CYP4F11	cytochrome P450 family 4 subfamily F member 11	GO:0006805 xenobiotic metabolic process,GO:0006954 inflammatory response,GO:0007596 blood coagulation,GO:0042361 menaquinone catabolic process,GO:0042376 phylloquinone catabolic process,GO:0042377 vitamin K catabolic process,GO:0044281 small molecule metabolic process,GO:0055114 oxidation-reduction process	GO:0005506 iron ion binding,GO:0016709 oxidoreductase activity, acting on paired donors, with incorporation or reduction of molecular oxygen, NAD(P)H as one donor, and incorporation of one atom of oxygen,GO:0020037 heme binding	GO:0005789 endoplasmic reticulum membrane,GO:0016021 integral component of membrane	8.21916	27.5197	0.298664	-1.7434	9.04556e-05
DHsGV10003262	SLC25A21-AS1	SLC25A21 antisense RNA 1	-	-	-	8.70731	29.2732	0.29745	-1.74928	8.46322e-11
H200010983	ATP6AP1L	ATPase H+ transporting accessory protein 1 like	GO:0015991 ATP hydrolysis coupled proton transport	GO:0046933 proton-transporting ATP synthase activity, rotational mechanism,GO:0046961 proton-transporting ATPase activity, rotational mechanism	GO:0016021 integral component of membrane,GO:0033180 proton-transporting V-type ATPase, V1 domain	17.2544	58.1264	0.296843	-1.75223	2.00185e-06
H300006635	PM20D2	peptidase M20 domain containing 2	-	-	GO:0005654 nucleoplasm,GO:0070062 extracellular exosome	7.20718	24.3541	0.295933	-1.75666	7.44182e-06
AHsV10000851	JMJD7	jumonji domain containing 7	-	GO:0005515 protein binding	-	107.34	363.836	0.295022	-1.76111	8.59801e-07
H300019500	UACA	uveal autoantigen with coiled-coil domains and ankyrin repeats	GO:0008150 biological_process,GO:0097190 apoptotic signaling pathway,GO:1901222 regulation of NIK/NF-kappaB signaling	GO:0003674 molecular_function,GO:0005515 protein binding	GO:0005576 extracellular region,GO:0005634 nucleus,GO:0005737 cytoplasm,GO:0005739 mitochondrion,GO:0005856 cytoskeleton,GO:0070062 extracellular exosome	41.1224	140.239	0.29323	-1.76989	2.55061e-05
H200011239	C1orf115	chromosome 1 open reading frame 115	-	-	GO:0016021 integral component of membrane	4.13716	14.2741	0.289836	-1.78669	5.0799e-07
DHsGV10005667	MPC1	mitochondrial pyruvate carrier 1	GO:0006090 pyruvate metabolic process,GO:0008150 biological_process,GO:0044237 cellular metabolic process,GO:0044281 small molecule metabolic process,GO:1902361 mitochondrial pyruvate transmembrane transport	GO:0003674 molecular_function,GO:0050833 pyruvate transmembrane transporter activity	GO:0005575 cellular_component,GO:0005739 mitochondrion,GO:0005743 mitochondrial inner membrane,GO:0016021 integral component of membrane	2.57378	8.95373	0.287453	-1.7986	6.95507e-09
H200011611	MPP6	membrane protein, palmitoylated 6	GO:0006461 protein complex assembly	GO:0005515 protein binding,GO:0030165 PDZ domain binding	GO:0005886 plasma membrane,GO:0016020 membrane,GO:0070062 extracellular exosome	117.93	411.529	0.286565	-1.80306	2.01378e-05
CHsGV10002266	LAYN	layilin	-	GO:0005540 hyaluronic acid binding,GO:0030246 carbohydrate binding	GO:0001726 ruffle,GO:0005925 focal adhesion,GO:0009986 cell surface,GO:0016021 integral component of membrane	33.9231	118.987	0.2851	-1.81046	3.0517e-06
H200015267	STK31	serine/threonine kinase 31	GO:0006468 protein phosphorylation	GO:0004674 protein serine/threonine kinase activity,GO:0005524 ATP binding	GO:0001669 acrosomal vesicle	127.893	449.722	0.284381	-1.8141	3.43869e-06
opHsV0400006608	CHMP4C	charged multivesicular body protein 4C	GO:0000920 cell separation after cytokinesis,GO:0006914 autophagy,GO:0006997 nucleus organization,GO:0007034 vacuolar transport,GO:0007080 mitotic metaphase plate congression,GO:0009838 abscission,GO:0010824 regulation of centrosome duplication,GO:0015031 protein transport,GO:0016032 viral process,GO:0016197 endosomal transport,GO:0019058 viral life cycle,GO:0032466 negative regulation of cytokin…	GO:0005515 protein binding,GO:0042803 protein homodimerization activity	GO:0000815 ESCRT III complex,GO:0005829 cytosol,GO:0030496 midbody,GO:0031902 late endosome membrane,GO:0070062 extracellular exosome,GO:0090543 Flemming body	31.198	110.619	0.282033	-1.82607	1.16103e-07
DHsGV10003769	DNAJC3-AS1	DNAJC3 antisense RNA 1 (head to head)	-	-	-	17.7082	62.8551	0.281731	-1.82761	3.83064e-07
H200000562	EGF	epidermal growth factor	GO:0000165 MAPK cascade,GO:0000186 activation of MAPKK activity,GO:0001525 angiogenesis,GO:0002576 platelet degranulation,GO:0006260 DNA replication,GO:0007165 signal transduction,GO:0007171 activation of transmembrane receptor protein tyrosine kinase activity,GO:0007173 epidermal growth factor receptor signaling pathway,GO:0007262 STAT protein import into nucleus,GO:0007264 small GTPase mediated…	GO:0005154 epidermal growth factor receptor binding,GO:0005509 calcium ion binding,GO:0005515 protein binding,GO:0008083 growth factor activity,GO:0017147 Wnt-protein binding,GO:0030297 transmembrane receptor protein tyrosine kinase activator activity,GO:0042813 Wnt-activated receptor activity	GO:0005576 extracellular region,GO:0005615 extracellular space,GO:0005765 lysosomal membrane,GO:0005886 plasma membrane,GO:0016021 integral component of membrane,GO:0031093 platelet alpha granule lumen,GO:0043235 receptor complex,GO:0070062 extracellular exosome	46.2549	165.298	0.279828	-1.83739	3.81401e-11
AHsV10001661	MICAL2	microtubule associated monooxygenase, calponin and LIM domain containing 2	GO:0001947 heart looping,GO:0007010 cytoskeleton organization,GO:0007507 heart development,GO:0010735 positive regulation of transcription via serum response element binding,GO:0019417 sulfur oxidation,GO:0030042 actin filament depolymerization,GO:0055114 oxidation-reduction process	GO:0003779 actin binding,GO:0008270 zinc ion binding,GO:0016709 oxidoreductase activity, acting on paired donors, with incorporation or reduction of molecular oxygen, NAD(P)H as one donor, and incorporation of one atom of oxygen,GO:0043914 NADPH:sulfur oxidoreductase activity,GO:0071949 FAD binding	GO:0005634 nucleus	125.25	453.392	0.27625	-1.85595	5.7204e-06
H200011371	PARM1	prostate androgen-regulated mucin-like protein 1	GO:0051973 positive regulation of telomerase activity	-	GO:0000139 Golgi membrane,GO:0005634 nucleus,GO:0005737 cytoplasm,GO:0005769 early endosome,GO:0005770 late endosome,GO:0005794 Golgi apparatus,GO:0005886 plasma membrane,GO:0010008 endosome membrane,GO:0016021 integral component of membrane,GO:0043231 intracellular membrane-bounded organelle	40.4857	149.043	0.271638	-1.88025	3.18284e-06
CHsGV10000764	TTLL7	tubulin tyrosine ligase like 7	GO:0007399 nervous system development,GO:0018095 protein polyglutamylation,GO:0030154 cell differentiation	GO:0005524 ATP binding,GO:0043014 alpha-tubulin binding,GO:0048487 beta-tubulin binding,GO:0070740 tubulin-glutamic acid ligase activity	GO:0005737 cytoplasm,GO:0005874 microtubule,GO:0005929 cilium,GO:0030425 dendrite,GO:0043204 perikaryon	121.296	447.211	0.271228	-1.88242	0.000129113
AHsV10002964	WFDC2	WAP four-disulfide core domain 2	GO:0006508 proteolysis,GO:0007283 spermatogenesis,GO:0010951 negative regulation of endopeptidase activity	GO:0004866 endopeptidase inhibitor activity,GO:0004867 serine-type endopeptidase inhibitor activity,GO:0004869 cysteine-type endopeptidase inhibitor activity,GO:0019828 aspartic-type endopeptidase inhibitor activity	GO:0005615 extracellular space,GO:0070062 extracellular exosome	62.7641	231.997	0.270539	-1.88609	2.32954e-05
opHsV0400005723	ILF3-AS1	ILF3 antisense RNA 1 (head to head)	-	-	-	29.4937	109.021	0.270531	-1.88614	3.90628e-07
H300008331	CEP57L1P1	centrosomal protein 57kDa-like 1 pseudogene 1	-	-	-	51.517	191.205	0.269433	-1.892	6.37914e-09
AHsV10000123	GKAP1	G kinase anchoring protein 1	GO:0007165 signal transduction	GO:0005515 protein binding	GO:0005794 Golgi apparatus	13.0823	49.1209	0.266329	-1.90872	2.8198e-05
H200003668	HERC5	HECT and RLD domain containing E3 ubiquitin protein ligase 5	GO:0000079 regulation of cyclin-dependent protein serine/threonine kinase activity,GO:0019221 cytokine-mediated signaling pathway,GO:0032020 ISG15-protein conjugation,GO:0032480 negative regulation of type I interferon production,GO:0042787 protein ubiquitination involved in ubiquitin-dependent protein catabolic process,GO:0045087 innate immune response,GO:0050688 regulation of defense response t…	GO:0004842 ubiquitin-protein transferase activity,GO:0005515 protein binding,GO:0016874 ligase activity,GO:0042296 ISG15 transferase activity,GO:0044822 poly(A) RNA binding	GO:0005829 cytosol,GO:0048471 perinuclear region of cytoplasm	62.7226	235.73	0.266078	-1.91008	3.27158e-08
H200003027	ITPKC	inositol-trisphosphate 3-kinase C	GO:0002230 positive regulation of defense response to virus by host,GO:0016310 phosphorylation,GO:0043647 inositol phosphate metabolic process,GO:0044281 small molecule metabolic process,GO:0098779 mitophagy in response to mitochondrial depolarization,GO:0098792 xenophagy	GO:0005516 calmodulin binding,GO:0005524 ATP binding,GO:0008440 inositol-1,4,5-trisphosphate 3-kinase activity	GO:0005654 nucleoplasm,GO:0005829 cytosol	98.3623	369.741	0.266031	-1.91034	1.32522e-05
DHsGV10003642	LOC100131289	uncharacterized LOC100131289	-	-	-	6.37289	24.1016	0.264418	-1.91911	7.45262e-06
DHsGV10005186	BPHL	biphenyl hydrolase-like (serine hydrolase)	GO:0006520 cellular amino acid metabolic process,GO:0006805 xenobiotic metabolic process,GO:0009636 response to toxic substance,GO:0044281 small molecule metabolic process	GO:0016787 hydrolase activity	GO:0005739 mitochondrion,GO:0005741 mitochondrial outer membrane,GO:0070062 extracellular exosome	12.9734	49.1385	0.264017	-1.9213	0.000125125
H200007002	GCHFR	GTP cyclohydrolase I feedback regulator	GO:0006809 nitric oxide biosynthetic process,GO:0009890 negative regulation of biosynthetic process,GO:0042133 neurotransmitter metabolic process,GO:0043105 negative regulation of GTP cyclohydrolase I activity,GO:0044281 small molecule metabolic process,GO:0046209 nitric oxide metabolic process,GO:0050999 regulation of nitric-oxide synthase activity,GO:0051291 protein heterooligomerization	GO:0004857 enzyme inhibitor activity,GO:0005515 protein binding,GO:0016597 amino acid binding,GO:0030742 GTP-dependent protein binding,GO:0044549 GTP cyclohydrolase binding	GO:0005634 nucleus,GO:0005737 cytoplasm,GO:0005829 cytosol,GO:0030425 dendrite,GO:0031965 nuclear membrane,GO:0042470 melanosome,GO:0043234 protein complex	44.82	172.168	0.260327	-1.9416	8.61353e-06
H200002762	HSD17B14	hydroxysteroid (17-beta) dehydrogenase 14	GO:0006706 steroid catabolic process,GO:0055114 oxidation-reduction process	GO:0004303 estradiol 17-beta-dehydrogenase activity,GO:0005515 protein binding,GO:0047045 testosterone 17-beta-dehydrogenase (NADP+) activity	GO:0005829 cytosol	40.4163	155.561	0.259811	-1.94447	3.70034e-06
H300000068	KCNT2	potassium sodium-activated channel subfamily T member 2	GO:0071805 potassium ion transmembrane transport	GO:0005249 voltage-gated potassium channel activity,GO:0005524 ATP binding,GO:0015269 calcium-activated potassium channel activity	GO:0008076 voltage-gated potassium channel complex	12.4899	48.0769	0.25979	-1.94458	9.84501e-06
H200007942	MYL5	myosin light chain 5	GO:0006936 muscle contraction,GO:0006937 regulation of muscle contraction	GO:0005509 calcium ion binding,GO:0008307 structural constituent of muscle	GO:0005829 cytosol,GO:0005859 muscle myosin complex	31.6609	123.087	0.257224	-1.9589	3.99995e-08
opHsV0400006598	RASGEF1A	RasGEF domain family member 1A	GO:0000165 MAPK cascade,GO:0000186 activation of MAPKK activity,GO:0007173 epidermal growth factor receptor signaling pathway,GO:0007264 small GTPase mediated signal transduction,GO:0007265 Ras protein signal transduction,GO:0007411 axon guidance,GO:0008286 insulin receptor signaling pathway,GO:0008543 fibroblast growth factor receptor signaling pathway,GO:0016477 cell migration,GO:0038095 Fc-eps…	GO:0005088 Ras guanyl-nucleotide exchange factor activity	GO:0005829 cytosol	14.179	55.6475	0.2548	-1.97256	4.35793e-08
H300019533	SLC38A1	solute carrier family 38 member 1	GO:0001504 neurotransmitter uptake,GO:0003333 amino acid transmembrane transport,GO:0006811 ion transport,GO:0006814 sodium ion transport,GO:0006865 amino acid transport,GO:0006867 asparagine transport,GO:0006868 glutamine transport,GO:0007268 synaptic transmission,GO:0015804 neutral amino acid transport,GO:0015817 histidine transport,GO:0055085 transmembrane transport,GO:0089709 L-histidine tran…	GO:0005283 sodium:amino acid symporter activity,GO:0005290 L-histidine transmembrane transporter activity,GO:0005515 protein binding,GO:0015175 neutral amino acid transmembrane transporter activity,GO:0015182 L-asparagine transmembrane transporter activity,GO:0015186 L-glutamine transmembrane transporter activity	GO:0005886 plasma membrane,GO:0005887 integral component of plasma membrane,GO:0016021 integral component of membrane,GO:0070062 extracellular exosome	22.401	88.703	0.252539	-1.98542	1.29055e-09
AHsV10001279	GYG1	glycogenin 1	GO:0005975 carbohydrate metabolic process,GO:0005978 glycogen biosynthetic process,GO:0005980 glycogen catabolic process,GO:0006006 glucose metabolic process,GO:0044281 small molecule metabolic process	GO:0005515 protein binding,GO:0008466 glycogenin glucosyltransferase activity,GO:0046872 metal ion binding	GO:0005829 cytosol,GO:0016020 membrane,GO:0043202 lysosomal lumen,GO:0070062 extracellular exosome	234.979	935.957	0.251057	-1.99391	6.5206e-05
CHsGV10000005	PAX8	paired box 8	GO:0001655 urogenital system development,GO:0001658 branching involved in ureteric bud morphogenesis,GO:0001822 kidney development,GO:0001823 mesonephros development,GO:0003337 mesenchymal to epithelial transition involved in metanephros morphogenesis,GO:0006351 transcription, DNA-templated,GO:0006366 transcription from RNA polymerase II promoter,GO:0006790 sulfur compound metabolic process,GO:00…	GO:0000978 RNA polymerase II core promoter proximal region sequence-specific DNA binding,GO:0000979 RNA polymerase II core promoter sequence-specific DNA binding,GO:0001077 transcriptional activator activity, RNA polymerase II core promoter proximal region sequence-specific binding,GO:0003677 DNA binding,GO:0003700 transcription factor activity, sequence-specific DNA binding,GO:0004996 thyroid-st…	GO:0005634 nucleus,GO:0005654 nucleoplasm	55.5057	221.188	0.250944	-1.99456	1.1677e-05
H300008950	TPRXL	tetra-peptide repeat homeobox-like	-	-	-	5.78866	23.2485	0.248991	-2.00584	2.77578e-09
H300018968	ARG1	arginase 1	GO:0000050 urea cycle,GO:0001889 liver development,GO:0001938 positive regulation of endothelial cell proliferation,GO:0006527 arginine catabolic process,GO:0006595 polyamine metabolic process,GO:0007568 aging,GO:0009635 response to herbicide,GO:0010042 response to manganese ion,GO:0010043 response to zinc ion,GO:0010269 response to selenium ion,GO:0010963 regulation of L-arginine import,GO:00140…	GO:0004053 arginase activity,GO:0030145 manganese ion binding	GO:0005615 extracellular space,GO:0005634 nucleus,GO:0005737 cytoplasm,GO:0005741 mitochondrial outer membrane,GO:0005829 cytosol,GO:0043005 neuron projection,GO:0043025 neuronal cell body,GO:0070062 extracellular exosome	4.8738	20.021	0.243435	-2.03839	1.84759e-05
AHsV10002775	DKFZP434I0714	uncharacterized protein DKFZP434I0714	-	-	-	3.11393	12.8483	0.242362	-2.04476	8.0289e-09
H300010229	SULT1C4	sulfotransferase family 1C member 4	GO:0006805 xenobiotic metabolic process,GO:0044281 small molecule metabolic process,GO:0050427 3'-phosphoadenosine 5'-phosphosulfate metabolic process,GO:0051923 sulfation	GO:0008146 sulfotransferase activity	GO:0005575 cellular_component,GO:0005829 cytosol	5.60581	23.2039	0.241589	-2.04937	4.11431e-06
opHsV0400000990	CEBPD	CCAAT/enhancer binding protein delta	GO:0006366 transcription from RNA polymerase II promoter,GO:0045944 positive regulation of transcription from RNA polymerase II promoter	GO:0000978 RNA polymerase II core promoter proximal region sequence-specific DNA binding,GO:0001077 transcriptional activator activity, RNA polymerase II core promoter proximal region sequence-specific binding,GO:0005515 protein binding	GO:0005634 nucleus	651.081	2696.37	0.241465	-2.05011	1.72393e-09
CHsGV10001588	ARHGAP42	Rho GTPase activating protein 42	GO:0007165 signal transduction,GO:0043547 positive regulation of GTPase activity	GO:0005096 GTPase activator activity	-	4.20954	17.729	0.237437	-2.07438	3.53503e-07
H200009349	SPEF2	sperm flagellar 2	GO:0002520 immune system development,GO:0007283 spermatogenesis,GO:0009566 fertilization,GO:0010259 multicellular organismal aging,GO:0035082 axoneme assembly,GO:0048702 embryonic neurocranium morphogenesis,GO:0048854 brain morphogenesis,GO:0060541 respiratory system development	-	GO:0002177 manchette,GO:0005794 Golgi apparatus,GO:0097225 sperm midpiece	3.74079	15.7957	0.236824	-2.07811	1.49903e-05
CHsGV10002702	LTB	lymphotoxin beta	GO:0006955 immune response,GO:0007165 signal transduction,GO:0007267 cell-cell signaling,GO:0010467 gene expression,GO:0033209 tumor necrosis factor-mediated signaling pathway,GO:0043588 skin development,GO:0045084 positive regulation of interleukin-12 biosynthetic process,GO:0048535 lymph node development	GO:0005102 receptor binding,GO:0005125 cytokine activity,GO:0005164 tumor necrosis factor receptor binding	GO:0005575 cellular_component,GO:0005615 extracellular space,GO:0005886 plasma membrane,GO:0016021 integral component of membrane	11.2483	47.7003	0.235812	-2.08429	0.000176592
H300021609	DPY19L2	dpy-19 like 2 (C. elegans)	GO:0007275 multicellular organismal development,GO:0007286 spermatid development,GO:0018406 protein C-linked glycosylation via 2'-alpha-mannosyl-L-tryptophan	GO:0000030 mannosyltransferase activity	GO:0005634 nucleus,GO:0005637 nuclear inner membrane,GO:0016021 integral component of membrane	8.36496	35.5942	0.235009	-2.08921	3.01585e-06
H300002604	CFAP54	cilia and flagella associated 54	GO:0007283 spermatogenesis,GO:0030154 cell differentiation,GO:0042384 cilium assembly,GO:0060294 cilium movement involved in cell motility	-	GO:0005856 cytoskeleton,GO:0005930 axoneme	4.6324	20.1907	0.229433	-2.12386	2.08297e-08
H300006146	KDM7A	lysine demethylase 7A	GO:0006325 chromatin organization,GO:0006351 transcription, DNA-templated,GO:0030901 midbrain development,GO:0033169 histone H3-K9 demethylation,GO:0035574 histone H4-K20 demethylation,GO:0045893 positive regulation of transcription, DNA-templated,GO:0055114 oxidation-reduction process,GO:0070544 histone H3-K36 demethylation,GO:0071557 histone H3-K27 demethylation	GO:0005506 iron ion binding,GO:0008270 zinc ion binding,GO:0016706 oxidoreductase activity, acting on paired donors, with incorporation or reduction of molecular oxygen, 2-oxoglutarate as one donor, and incorporation of one atom each of oxygen into both donors,GO:0032454 histone demethylase activity (H3-K9 specific),GO:0035064 methylated histone binding,GO:0035575 histone demethylase activity (H4…	GO:0005634 nucleus,GO:0005654 nucleoplasm,GO:0005730 nucleolus	7.81341	34.2547	0.228098	-2.13228	0.00010536
opHsV0400006611	EFCAB13	EF-hand calcium binding domain 13	-	-	GO:0005634 nucleus,GO:0005654 nucleoplasm,GO:0005737 cytoplasm	3.15471	13.8576	0.227651	-2.1351	6.43513e-05
H200016209	AKR1E2	aldo-keto reductase family 1, member E2	GO:0055114 oxidation-reduction process,GO:0098779 mitophagy in response to mitochondrial depolarization	GO:0050571 1,5-anhydro-D-fructose reductase activity	GO:0005737 cytoplasm,GO:0070062 extracellular exosome	28.5524	125.499	0.22751	-2.136	6.38245e-06
CHsGV10000151	DZIP3	DAZ interacting zinc finger protein 3	GO:0000209 protein polyubiquitination,GO:0042787 protein ubiquitination involved in ubiquitin-dependent protein catabolic process,GO:0043161 proteasome-mediated ubiquitin-dependent protein catabolic process	GO:0003723 RNA binding,GO:0004842 ubiquitin-protein transferase activity,GO:0005515 protein binding,GO:0008270 zinc ion binding,GO:0016874 ligase activity,GO:0019902 phosphatase binding,GO:0031593 polyubiquitin binding,GO:0044822 poly(A) RNA binding,GO:0061630 ubiquitin protein ligase activity	GO:0005737 cytoplasm	11.2704	49.6452	0.227019	-2.13911	6.75655e-07
AHsV10003097	TTC17	tetratricopeptide repeat domain 17	GO:0030041 actin filament polymerization,GO:0044782 cilium organization	GO:0005515 protein binding	GO:0005737 cytoplasm,GO:0005886 plasma membrane,GO:0015629 actin cytoskeleton	43.3043	191.203	0.226484	-2.14252	0.00413545
CHsGV10001057	BEND7	BEN domain containing 7	-	GO:0005515 protein binding	GO:0070062 extracellular exosome	4.345	19.276	0.22541	-2.14938	1.52406e-09
CHsGV10000518	CNST	consortin, connexin sorting protein	GO:0010923 negative regulation of phosphatase activity,GO:0042998 positive regulation of Golgi to plasma membrane protein transport	GO:0005515 protein binding,GO:0019902 phosphatase binding,GO:0071253 connexin binding	GO:0005802 trans-Golgi network,GO:0005886 plasma membrane,GO:0016020 membrane,GO:0016021 integral component of membrane,GO:0030133 transport vesicle,GO:0043234 protein complex	7.07191	31.6246	0.223621	-2.16088	8.87581e-08
H200008131	ELL2	elongation factor for RNA polymerase II 2	GO:0006355 regulation of transcription, DNA-templated,GO:0006368 transcription elongation from RNA polymerase II promoter,GO:0042795 snRNA transcription from RNA polymerase II promoter	-	GO:0005654 nucleoplasm,GO:0005737 cytoplasm,GO:0005813 centrosome,GO:0008023 transcription elongation factor complex	427.75	1921.27	0.222639	-2.16722	2.77069e-06
AHsV10002988	DCT	dopachrome tautomerase	GO:0002052 positive regulation of neuroblast proliferation,GO:0006583 melanin biosynthetic process from tyrosine,GO:0008544 epidermis development,GO:0021847 ventricular zone neuroblast division,GO:0034641 cellular nitrogen compound metabolic process,GO:0042438 melanin biosynthetic process,GO:0044281 small molecule metabolic process,GO:0048066 developmental pigmentation,GO:0048468 cell development…	GO:0004167 dopachrome isomerase activity,GO:0005507 copper ion binding,GO:0016491 oxidoreductase activity	GO:0005829 cytosol,GO:0016021 integral component of membrane,GO:0033162 melanosome membrane,GO:0042470 melanosome	9.33414	41.9842	0.222325	-2.16926	1.24833e-05
DHsGV10000912	OSMR-AS1	OSMR antisense RNA 1 (head to head)	-	-	-	7.46076	33.6103	0.221978	-2.17151	2.21724e-10
H300017643	RRAGD	Ras related GTP binding D	GO:0006367 transcription initiation from RNA polymerase II promoter,GO:0007050 cell cycle arrest,GO:0008286 insulin receptor signaling pathway,GO:0009267 cellular response to starvation,GO:0010467 gene expression,GO:0016236 macroautophagy,GO:0032008 positive regulation of TOR signaling,GO:0034613 cellular protein localization,GO:0071230 cellular response to amino acid stimulus	GO:0003924 GTPase activity,GO:0005515 protein binding,GO:0005525 GTP binding,GO:0046982 protein heterodimerization activity	GO:0005634 nucleus,GO:0005737 cytoplasm,GO:0005764 lysosome,GO:0005829 cytosol,GO:1990131 Gtr1-Gtr2 GTPase complex	27.6581	126.639	0.218402	-2.19494	0.0010815
H200010688	ALDH1A2	aldehyde dehydrogenase 1 family member A2	GO:0001568 blood vessel development,GO:0001822 kidney development,GO:0001889 liver development,GO:0001936 regulation of endothelial cell proliferation,GO:0003007 heart morphogenesis,GO:0006776 vitamin A metabolic process,GO:0007494 midgut development,GO:0008284 positive regulation of cell proliferation,GO:0008285 negative regulation of cell proliferation,GO:0009855 determination of bilateral symm…	GO:0001758 retinal dehydrogenase activity,GO:0004028 3-chloroallyl aldehyde dehydrogenase activity,GO:0004029 aldehyde dehydrogenase (NAD) activity,GO:0016918 retinal binding	GO:0005737 cytoplasm,GO:0005829 cytosol,GO:0048471 perinuclear region of cytoplasm	72.2909	339.441	0.21297	-2.23128	3.01996e-08
H300008469	ELL2P1	elongation factor, RNA polymerase II, 2 pseudogene 1	-	-	-	17.2974	81.2998	0.212761	-2.23269	0.000240774
H300006274	TGM2	transglutaminase 2	GO:0007200 phospholipase C-activating G-protein coupled receptor signaling pathway,GO:0018149 peptide cross-linking,GO:0032471 negative regulation of endoplasmic reticulum calcium ion concentration,GO:0043065 positive regulation of apoptotic process,GO:0043277 apoptotic cell clearance,GO:0045785 positive regulation of cell adhesion,GO:0051561 positive regulation of mitochondrial calcium ion conce…	GO:0003810 protein-glutamine gamma-glutamyltransferase activity,GO:0005515 protein binding,GO:0046872 metal ion binding	GO:0005739 mitochondrion,GO:0005783 endoplasmic reticulum,GO:0005829 cytosol,GO:0005925 focal adhesion,GO:0031226 intrinsic component of plasma membrane,GO:0070062 extracellular exosome	34.7462	163.59	0.212398	-2.23515	7.30452e-05
H200017455	TMEM38B	transmembrane protein 38B	GO:0071805 potassium ion transmembrane transport	GO:0005267 potassium channel activity	GO:0005634 nucleus,GO:0016021 integral component of membrane,GO:0031965 nuclear membrane,GO:0033017 sarcoplasmic reticulum membrane	21.8767	103.09	0.21221	-2.23643	0.000570732
H200001786	ALDH1L1	aldehyde dehydrogenase 1 family member L1	GO:0006730 one-carbon metabolic process,GO:0009058 biosynthetic process,GO:0009258 10-formyltetrahydrofolate catabolic process,GO:0032259 methylation,GO:0055114 oxidation-reduction process	GO:0003824 catalytic activity,GO:0008168 methyltransferase activity,GO:0016155 formyltetrahydrofolate dehydrogenase activity,GO:0016742 hydroxymethyl-, formyl- and related transferase activity,GO:0019145 aminobutyraldehyde dehydrogenase activity,GO:0047105 4-trimethylammoniobutyraldehyde dehydrogenase activity	GO:0005737 cytoplasm,GO:0005739 mitochondrion,GO:0070062 extracellular exosome	16.8834	79.632	0.212018	-2.23774	3.77972e-06
opHsV0400003877	CFAP126	cilia and flagella associated protein 126	GO:0044782 cilium organization	-	GO:0005737 cytoplasm,GO:0016324 apical plasma membrane,GO:0036064 ciliary basal body,GO:0072372 primary cilium	19.8406	96.4761	0.205653	-2.28172	0.000143527
H200020459	NR1I3	nuclear receptor subfamily 1 group I member 3	GO:0001649 osteoblast differentiation,GO:0006367 transcription initiation from RNA polymerase II promoter,GO:0007165 signal transduction,GO:0010467 gene expression,GO:0030521 androgen receptor signaling pathway,GO:0030522 intracellular receptor signaling pathway,GO:0043401 steroid hormone mediated signaling pathway,GO:0045892 negative regulation of transcription, DNA-templated,GO:0045944 positive…	GO:0000977 RNA polymerase II regulatory region sequence-specific DNA binding,GO:0001228 transcriptional activator activity, RNA polymerase II transcription regulatory region sequence-specific binding,GO:0003677 DNA binding,GO:0003700 transcription factor activity, sequence-specific DNA binding,GO:0003713 transcription coactivator activity,GO:0004879 RNA polymerase II transcription factor activity…	GO:0005634 nucleus,GO:0005654 nucleoplasm,GO:0005737 cytoplasm,GO:0005829 cytosol,GO:0005856 cytoskeleton	8.78392	42.7219	0.205607	-2.28204	1.64875e-06
H200007656	ELF3	E74 like ETS transcription factor 3	GO:0001824 blastocyst development,GO:0006357 regulation of transcription from RNA polymerase II promoter,GO:0006366 transcription from RNA polymerase II promoter,GO:0006954 inflammatory response,GO:0007275 multicellular organismal development,GO:0008544 epidermis development,GO:0030198 extracellular matrix organization,GO:0030855 epithelial cell differentiation,GO:0045892 negative regulation of t…	GO:0000978 RNA polymerase II core promoter proximal region sequence-specific DNA binding,GO:0000981 RNA polymerase II transcription factor activity, sequence-specific DNA binding,GO:0001077 transcriptional activator activity, RNA polymerase II core promoter proximal region sequence-specific binding,GO:0003700 transcription factor activity, sequence-specific DNA binding,GO:0003713 transcription co…	GO:0005634 nucleus,GO:0005737 cytoplasm	18.5798	91.7889	0.202419	-2.30458	1.45105e-06
H300020139	ACAN	aggrecan	GO:0001501 skeletal system development,GO:0005975 carbohydrate metabolic process,GO:0006508 proteolysis,GO:0007155 cell adhesion,GO:0007417 central nervous system development,GO:0018146 keratan sulfate biosynthetic process,GO:0022617 extracellular matrix disassembly,GO:0030198 extracellular matrix organization,GO:0030203 glycosaminoglycan metabolic process,GO:0042339 keratan sulfate metabolic pro…	GO:0005201 extracellular matrix structural constituent,GO:0005515 protein binding,GO:0005540 hyaluronic acid binding,GO:0030246 carbohydrate binding,GO:0046872 metal ion binding	GO:0005576 extracellular region,GO:0005578 proteinaceous extracellular matrix,GO:0005796 Golgi lumen,GO:0031012 extracellular matrix,GO:0043202 lysosomal lumen	40.1792	199.094	0.20181	-2.30893	7.13832e-06
H200014949	HMOX1	heme oxygenase 1	GO:0001525 angiogenesis,GO:0001935 endothelial cell proliferation,GO:0002246 wound healing involved in inflammatory response,GO:0002686 negative regulation of leukocyte migration,GO:0006778 porphyrin-containing compound metabolic process,GO:0006788 heme oxidation,GO:0006879 cellular iron ion homeostasis,GO:0006979 response to oxidative stress,GO:0007264 small GTPase mediated signal transduction,G…	GO:0004392 heme oxygenase (decyclizing) activity,GO:0004630 phospholipase D activity,GO:0004871 signal transducer activity,GO:0005515 protein binding,GO:0019899 enzyme binding,GO:0020037 heme binding,GO:0042803 protein homodimerization activity,GO:0046872 metal ion binding	GO:0005615 extracellular space,GO:0005634 nucleus,GO:0005730 nucleolus,GO:0005783 endoplasmic reticulum,GO:0005789 endoplasmic reticulum membrane,GO:0005829 cytosol,GO:0005901 caveola,GO:0016020 membrane,GO:0048471 perinuclear region of cytoplasm	546.411	2739.02	0.199491	-2.3256	0.00244646
DHsGV10003639	MAST4	microtubule associated serine/threonine kinase family member 4	GO:0007010 cytoskeleton organization,GO:0018105 peptidyl-serine phosphorylation,GO:0035556 intracellular signal transduction	GO:0000287 magnesium ion binding,GO:0004674 protein serine/threonine kinase activity,GO:0005524 ATP binding	GO:0005622 intracellular,GO:0005737 cytoplasm	406.147	2053.88	0.197746	-2.33828	1.54196e-06
opHsV0400001140	GPC5	glypican 5	GO:0001523 retinoid metabolic process,GO:0005975 carbohydrate metabolic process,GO:0006024 glycosaminoglycan biosynthetic process,GO:0006027 glycosaminoglycan catabolic process,GO:0006766 vitamin metabolic process,GO:0006775 fat-soluble vitamin metabolic process,GO:0007603 phototransduction, visible light,GO:0030203 glycosaminoglycan metabolic process,GO:0030204 chondroitin sulfate metabolic proc…	GO:0043395 heparan sulfate proteoglycan binding	GO:0005576 extracellular region,GO:0005578 proteinaceous extracellular matrix,GO:0005615 extracellular space,GO:0005796 Golgi lumen,GO:0005886 plasma membrane,GO:0005887 integral component of plasma membrane,GO:0031225 anchored component of membrane,GO:0043202 lysosomal lumen	12.1745	62.4443	0.194966	-2.35871	2.35031e-07
DHsGV10002353	PRKCQ-AS1	PRKCQ antisense RNA 1	-	-	-	44.2356	228.401	0.193676	-2.36829	1.3092e-06
H300009344	SLC6A16	solute carrier family 6 member 16	GO:0003333 amino acid transmembrane transport,GO:0006836 neurotransmitter transport	GO:0005326 neurotransmitter transporter activity,GO:0005328 neurotransmitter:sodium symporter activity,GO:0015171 amino acid transmembrane transporter activity	GO:0005622 intracellular,GO:0005887 integral component of plasma membrane	11.2611	58.2615	0.193286	-2.37119	6.12178e-06
opHsV0400006897	LINC00173	long intergenic non-protein coding RNA 173	-	-	-	20.3916	106.285	0.191857	-2.3819	5.95296e-06
H300020698	SLC25A37	solute carrier family 25 member 37	GO:0006412 translation,GO:0034755 iron ion transmembrane transport,GO:0044281 small molecule metabolic process,GO:0048250 mitochondrial iron ion transport,GO:0055072 iron ion homeostasis	GO:0003735 structural constituent of ribosome,GO:0005381 iron ion transmembrane transporter activity	GO:0005743 mitochondrial inner membrane,GO:0016021 integral component of membrane	645.359	3430.4	0.188129	-2.4102	1.61328e-10
H300009609	KRT74	keratin 74, type II	GO:0045104 intermediate filament cytoskeleton organization	GO:0005198 structural molecule activity,GO:1990254 keratin filament binding	GO:0005737 cytoplasm,GO:0045095 keratin filament,GO:0070062 extracellular exosome	23.5941	128.177	0.184074	-2.44164	1.47309e-05
CHsGV10000254	OR2T3	olfactory receptor family 2 subfamily T member 3	GO:0007186 G-protein coupled receptor signaling pathway,GO:0007608 sensory perception of smell,GO:0050911 detection of chemical stimulus involved in sensory perception of smell	GO:0004930 G-protein coupled receptor activity,GO:0004984 olfactory receptor activity	GO:0005886 plasma membrane,GO:0016021 integral component of membrane	69.5413	378.155	0.183896	-2.44304	2.26463e-07
H300001604	ERICH1	glutamate rich 1	-	-	-	132.937	749.315	0.177412	-2.49483	0.000724958
H200017197	HSD11B1	hydroxysteroid (11-beta) dehydrogenase 1	GO:0006704 glucocorticoid biosynthetic process,GO:0008202 steroid metabolic process,GO:0030324 lung development,GO:0044281 small molecule metabolic process,GO:0055114 oxidation-reduction process	GO:0003845 11-beta-hydroxysteroid dehydrogenase [NAD(P)] activity,GO:0070524 11-beta-hydroxysteroid dehydrogenase (NADP+) activity	GO:0005789 endoplasmic reticulum membrane,GO:0016020 membrane,GO:0016021 integral component of membrane	25.5983	148.139	0.172798	-2.53284	0.00527476
opHsV0400004489	LINC01152	long intergenic non-protein coding RNA 1152	-	-	-	10.8062	63.6142	0.16987	-2.55749	8.97795e-07
opHsV0400005305	ARSK	arylsulfatase family member K	GO:0006665 sphingolipid metabolic process,GO:0006687 glycosphingolipid metabolic process,GO:0043687 post-translational protein modification,GO:0044267 cellular protein metabolic process,GO:0044281 small molecule metabolic process	GO:0004065 arylsulfatase activity,GO:0046872 metal ion binding	GO:0005576 extracellular region,GO:0005788 endoplasmic reticulum lumen	152.481	899.321	0.169552	-2.5602	1.05922e-07
H300018379	PDK4	pyruvate dehydrogenase kinase 4	GO:0002230 positive regulation of defense response to virus by host,GO:0006006 glucose metabolic process,GO:0006090 pyruvate metabolic process,GO:0006468 protein phosphorylation,GO:0006885 regulation of pH,GO:0008286 insulin receptor signaling pathway,GO:0009267 cellular response to starvation,GO:0010510 regulation of acetyl-CoA biosynthetic process from pyruvate,GO:0010565 regulation of cellular…	GO:0004672 protein kinase activity,GO:0004740 pyruvate dehydrogenase (acetyl-transferring) kinase activity,GO:0005524 ATP binding	GO:0005739 mitochondrion,GO:0005743 mitochondrial inner membrane,GO:0005759 mitochondrial matrix	22.0221	131.039	0.168058	-2.57297	0.000999163
H200001250	FGF13	fibroblast growth factor 13	GO:0000165 MAPK cascade,GO:0001764 neuron migration,GO:0007026 negative regulation of microtubule depolymerization,GO:0007165 signal transduction,GO:0007267 cell-cell signaling,GO:0007399 nervous system development,GO:0007612 learning,GO:0007613 memory,GO:0021766 hippocampus development,GO:0021795 cerebral cortex cell migration,GO:0032147 activation of protein kinase activity,GO:0045200 establish…	GO:0005515 protein binding,GO:0008017 microtubule binding,GO:0008083 growth factor activity,GO:0017080 sodium channel regulator activity,GO:0030295 protein kinase activator activity,GO:0044325 ion channel binding,GO:0048487 beta-tubulin binding	GO:0005576 extracellular region,GO:0005634 nucleus,GO:0005730 nucleolus,GO:0005737 cytoplasm,GO:0005829 cytosol,GO:0005874 microtubule,GO:0005886 plasma membrane,GO:0014704 intercalated disc,GO:0030175 filopodium,GO:0030424 axon,GO:0030425 dendrite,GO:0030426 growth cone,GO:0043005 neuron projection	19.37	117.976	0.164187	-2.60659	2.94553e-11
H200008619	ATP8B4	ATPase phospholipid transporting 8B4 (putative)	GO:0007030 Golgi organization,GO:0008152 metabolic process,GO:0045332 phospholipid translocation	GO:0000287 magnesium ion binding,GO:0004012 phospholipid-translocating ATPase activity,GO:0005524 ATP binding	GO:0005794 Golgi apparatus,GO:0005886 plasma membrane,GO:0016021 integral component of membrane	4.22889	26.5413	0.159332	-2.64989	3.10811e-07
opHsV0400004026	SBK2	SH3 domain binding kinase family member 2	GO:0007346 regulation of mitotic cell cycle,GO:0023014 signal transduction by protein phosphorylation,GO:0031098 stress-activated protein kinase signaling cascade,GO:0032147 activation of protein kinase activity,GO:0042981 regulation of apoptotic process	GO:0004674 protein serine/threonine kinase activity,GO:0005524 ATP binding	GO:0005737 cytoplasm	20.0029	126.282	0.158399	-2.65837	0.00160979
H200012965	SUSD2	sushi domain containing 2	GO:0006898 receptor-mediated endocytosis,GO:0006955 immune response,GO:0051782 negative regulation of cell division,GO:1902807 negative regulation of cell cycle G1/S phase transition	GO:0005044 scavenger receptor activity,GO:0005515 protein binding,GO:0030247 polysaccharide binding	GO:0005886 plasma membrane,GO:0016021 integral component of membrane,GO:0070062 extracellular exosome	76.6653	485.832	0.157802	-2.66381	4.52696e-05
CHsGV10001679	FGF14	fibroblast growth factor 14	GO:0002230 positive regulation of defense response to virus by host,GO:0007165 signal transduction,GO:0007254 JNK cascade,GO:0007267 cell-cell signaling,GO:0007268 synaptic transmission,GO:0007399 nervous system development,GO:0008344 adult locomotory behavior,GO:0008543 fibroblast growth factor receptor signaling pathway,GO:0010765 positive regulation of sodium ion transport,GO:0048167 regulatio…	GO:0005104 fibroblast growth factor receptor binding,GO:0008083 growth factor activity,GO:0008201 heparin binding	GO:0005576 extracellular region,GO:0005622 intracellular,GO:0005634 nucleus,GO:0005829 cytosol	23.0632	147.276	0.156598	-2.67486	1.77308e-05
H200007072	AMPD3	adenosine monophosphate deaminase 3	GO:0006144 purine nucleobase metabolic process,GO:0006196 AMP catabolic process,GO:0032264 IMP salvage,GO:0034101 erythrocyte homeostasis,GO:0043101 purine-containing compound salvage,GO:0044281 small molecule metabolic process,GO:0046031 ADP metabolic process,GO:0046034 ATP metabolic process,GO:0046039 GTP metabolic process,GO:0055086 nucleobase-containing small molecule metabolic process,GO:009…	GO:0003876 AMP deaminase activity,GO:0046872 metal ion binding	GO:0005829 cytosol	54.5505	352.277	0.154851	-2.69105	0.00101585
H300006936	TXNIP	thioredoxin interacting protein	GO:0000122 negative regulation of transcription from RNA polymerase II promoter,GO:0006351 transcription, DNA-templated,GO:0006606 protein import into nucleus,GO:0007049 cell cycle,GO:0009612 response to mechanical stimulus,GO:0009749 response to glucose,GO:0030216 keratinocyte differentiation,GO:0032355 response to estradiol,GO:0032570 response to progesterone,GO:0035872 nucleotide-binding domai…	GO:0004857 enzyme inhibitor activity,GO:0005515 protein binding,GO:0031625 ubiquitin protein ligase binding	GO:0005634 nucleus,GO:0005737 cytoplasm,GO:0005758 mitochondrial intermembrane space,GO:0005829 cytosol	408.742	2646.41	0.154451	-2.69477	7.68296e-06
H200001188	PIK3R1	phosphoinositide-3-kinase regulatory subunit 1	GO:0001678 cellular glucose homeostasis,GO:0001953 negative regulation of cell-matrix adhesion,GO:0006468 protein phosphorylation,GO:0006644 phospholipid metabolic process,GO:0006661 phosphatidylinositol biosynthetic process,GO:0007173 epidermal growth factor receptor signaling pathway,GO:0007596 blood coagulation,GO:0008286 insulin receptor signaling pathway,GO:0008543 fibroblast growth factor r…	GO:0005068 transmembrane receptor protein tyrosine kinase adaptor activity,GO:0005158 insulin receptor binding,GO:0005159 insulin-like growth factor receptor binding,GO:0005168 neurotrophin TRKA receptor binding,GO:0005515 protein binding,GO:0008134 transcription factor binding,GO:0019903 protein phosphatase binding,GO:0035014 phosphatidylinositol 3-kinase regulator activity,GO:0036312 phosphatid…	GO:0005634 nucleus,GO:0005737 cytoplasm,GO:0005801 cis-Golgi network,GO:0005829 cytosol,GO:0005886 plasma membrane,GO:0005911 cell-cell junction,GO:0005942 phosphatidylinositol 3-kinase complex,GO:0005943 phosphatidylinositol 3-kinase complex, class IA,GO:0016020 membrane,GO:1990578 perinuclear endoplasmic reticulum membrane	127.523	829.407	0.153752	-2.70133	0.000265082
H200004296	ENPP5	ectonucleotide pyrophosphatase/phosphodiesterase 5 (putative)	GO:0007154 cell communication,GO:0008152 metabolic process	GO:0016787 hydrolase activity,GO:0046872 metal ion binding	GO:0005576 extracellular region,GO:0005886 plasma membrane,GO:0016021 integral component of membrane	7.0346	46.5375	0.15116	-2.72585	1.16442e-05
H300003006	GPAT3	glycerol-3-phosphate acyltransferase 3	GO:0006644 phospholipid metabolic process,GO:0006654 phosphatidic acid biosynthetic process,GO:0016024 CDP-diacylglycerol biosynthetic process,GO:0019432 triglyceride biosynthetic process,GO:0032006 regulation of TOR signaling,GO:0044255 cellular lipid metabolic process,GO:0044281 small molecule metabolic process,GO:0046474 glycerophospholipid biosynthetic process	GO:0003841 1-acylglycerol-3-phosphate O-acyltransferase activity,GO:0004366 glycerol-3-phosphate O-acyltransferase activity	GO:0005783 endoplasmic reticulum,GO:0005789 endoplasmic reticulum membrane,GO:0016021 integral component of membrane	5.16736	34.6056	0.149322	-2.7435	5.42264e-05
H200013572	ANGPTL7	angiopoietin like 7	GO:0006979 response to oxidative stress	-	GO:0005576 extracellular region	33.0283	222.696	0.148311	-2.75331	0.00089791
H200012712	BIRC3	baculoviral IAP repeat containing 3	GO:0002224 toll-like receptor signaling pathway,GO:0002756 MyD88-independent toll-like receptor signaling pathway,GO:0007166 cell surface receptor signaling pathway,GO:0007249 I-kappaB kinase/NF-kappaB signaling,GO:0007283 spermatogenesis,GO:0010803 regulation of tumor necrosis factor-mediated signaling pathway,GO:0010939 regulation of necrotic cell death,GO:0012501 programmed cell death,GO:00165…	GO:0004842 ubiquitin-protein transferase activity,GO:0005515 protein binding,GO:0008270 zinc ion binding,GO:0016874 ligase activity,GO:0043027 cysteine-type endopeptidase inhibitor activity involved in apoptotic process	GO:0005634 nucleus,GO:0005654 nucleoplasm,GO:0005737 cytoplasm,GO:0005829 cytosol,GO:0005876 spindle microtubule,GO:0043234 protein complex,GO:0045121 membrane raft	20.9491	143.484	0.146003	-2.77593	0.0010978
opHsV0400006782	NAMPT	nicotinamide phosphoribosyltransferase	GO:0006766 vitamin metabolic process,GO:0006767 water-soluble vitamin metabolic process,GO:0006769 nicotinamide metabolic process,GO:0007165 signal transduction,GO:0007267 cell-cell signaling,GO:0007565 female pregnancy,GO:0007623 circadian rhythm,GO:0008284 positive regulation of cell proliferation,GO:0008286 insulin receptor signaling pathway,GO:0009435 NAD biosynthetic process,GO:0014070 respo…	GO:0004514 nicotinate-nucleotide diphosphorylase (carboxylating) activity,GO:0005125 cytokine activity,GO:0005515 protein binding,GO:0008144 drug binding,GO:0042803 protein homodimerization activity,GO:0047280 nicotinamide phosphoribosyltransferase activity	GO:0005615 extracellular space,GO:0005654 nucleoplasm,GO:0005829 cytosol,GO:0030054 cell junction,GO:0070062 extracellular exosome	75.9957	527.046	0.144192	-2.79394	0.00259789
CHsGV10002227	F13A1	coagulation factor XIII A chain	GO:0002576 platelet degranulation,GO:0007596 blood coagulation,GO:0018149 peptide cross-linking,GO:0030168 platelet activation	GO:0003810 protein-glutamine gamma-glutamyltransferase activity,GO:0046872 metal ion binding	GO:0005576 extracellular region,GO:0031093 platelet alpha granule lumen,GO:0072562 blood microparticle	34.7127	246.672	0.140724	-2.82906	1.01874e-05
H200002506	ABCA6	ATP binding cassette subfamily A member 6	GO:0006869 lipid transport,GO:0008152 metabolic process,GO:0055085 transmembrane transport	GO:0005524 ATP binding,GO:0042626 ATPase activity, coupled to transmembrane movement of substances	GO:0016021 integral component of membrane,GO:0043231 intracellular membrane-bounded organelle	2.81353	20.2054	0.139246	-2.84429	0.000520568
H200003885	GLRX	glutaredoxin	GO:0015949 nucleobase-containing small molecule interconversion,GO:0044281 small molecule metabolic process,GO:0045454 cell redox homeostasis,GO:0045838 positive regulation of membrane potential,GO:0055086 nucleobase-containing small molecule metabolic process,GO:0055114 oxidation-reduction process,GO:0080058 protein deglutathionylation,GO:2000651 positive regulation of sodium ion transmembrane t…	GO:0009055 electron carrier activity,GO:0015038 glutathione disulfide oxidoreductase activity,GO:0047485 protein N-terminus binding,GO:0097573 glutathione oxidoreductase activity	GO:0005634 nucleus,GO:0005739 mitochondrion,GO:0005829 cytosol,GO:0070062 extracellular exosome	670.231	4856.13	0.138017	-2.85708	1.38486e-05
H200016308	SLPI	secretory leukocyte peptidase inhibitor	GO:0006955 immune response,GO:0010951 negative regulation of endopeptidase activity,GO:0019731 antibacterial humoral response,GO:0032091 negative regulation of protein binding,GO:0032496 response to lipopolysaccharide,GO:0045071 negative regulation of viral genome replication,GO:0045087 innate immune response	GO:0004866 endopeptidase inhibitor activity,GO:0004867 serine-type endopeptidase inhibitor activity,GO:0005515 protein binding,GO:0019899 enzyme binding	GO:0005615 extracellular space,GO:0031012 extracellular matrix,GO:0070062 extracellular exosome	258.905	1897.81	0.136423	-2.87384	0.000361056
opHsV0400005446	CFH	complement factor H	GO:0006956 complement activation,GO:0006957 complement activation, alternative pathway,GO:0030449 regulation of complement activation,GO:0045087 innate immune response	GO:0005515 protein binding,GO:0008201 heparin binding,GO:0043395 heparan sulfate proteoglycan binding	GO:0005576 extracellular region,GO:0005615 extracellular space,GO:0070062 extracellular exosome,GO:0072562 blood microparticle	641.028	4729.66	0.135534	-2.88328	6.4003e-06
H300019598	AACS	acetoacetyl-CoA synthetase	GO:0001889 liver development,GO:0006631 fatty acid metabolic process,GO:0007584 response to nutrient,GO:0014074 response to purine-containing compound,GO:0032024 positive regulation of insulin secretion,GO:0034201 response to oleic acid,GO:0042493 response to drug,GO:0042594 response to starvation,GO:0044255 cellular lipid metabolic process,GO:0044281 small molecule metabolic process,GO:0045471 r…	GO:0005515 protein binding,GO:0005524 ATP binding,GO:0030729 acetoacetate-CoA ligase activity,GO:0047760 butyrate-CoA ligase activity	GO:0005829 cytosol	248.553	1877.45	0.132389	-2.91714	0.0011429
H200007019	MMP3	matrix metallopeptidase 3	GO:0006508 proteolysis,GO:0010727 negative regulation of hydrogen peroxide metabolic process,GO:0022617 extracellular matrix disassembly,GO:0030198 extracellular matrix organization,GO:0030334 regulation of cell migration,GO:0030574 collagen catabolic process,GO:0032461 positive regulation of protein oligomerization,GO:0071230 cellular response to amino acid stimulus,GO:0071732 cellular response …	GO:0004175 endopeptidase activity,GO:0004222 metalloendopeptidase activity,GO:0005509 calcium ion binding,GO:0005515 protein binding,GO:0008270 zinc ion binding	GO:0005576 extracellular region,GO:0005578 proteinaceous extracellular matrix,GO:0005615 extracellular space	3777.98	29598.1	0.127643	-2.96981	1.33053e-06
H300020156	NOS2	nitric oxide synthase 2	GO:0001666 response to hypoxia,GO:0001912 positive regulation of leukocyte mediated cytotoxicity,GO:0002227 innate immune response in mucosa,GO:0006527 arginine catabolic process,GO:0006801 superoxide metabolic process,GO:0006809 nitric oxide biosynthetic process,GO:0006954 inflammatory response,GO:0007263 nitric oxide mediated signal transduction,GO:0007596 blood coagulation,GO:0007623 circadian…	GO:0004517 nitric-oxide synthase activity,GO:0005102 receptor binding,GO:0005506 iron ion binding,GO:0005515 protein binding,GO:0005516 calmodulin binding,GO:0010181 FMN binding,GO:0020037 heme binding,GO:0034617 tetrahydrobiopterin binding,GO:0034618 arginine binding,GO:0042803 protein homodimerization activity,GO:0050660 flavin adenine dinucleotide binding,GO:0050661 NADP binding	GO:0005622 intracellular,GO:0005634 nucleus,GO:0005737 cytoplasm,GO:0005777 peroxisome,GO:0005829 cytosol,GO:0030863 cortical cytoskeleton,GO:0048471 perinuclear region of cytoplasm	6.06494	48.8267	0.124214	-3.0091	0.000490553
H200010718	G0S2	G0/G1 switch 2	GO:0044255 cellular lipid metabolic process,GO:0044281 small molecule metabolic process,GO:0097191 extrinsic apoptotic signaling pathway,GO:2001238 positive regulation of extrinsic apoptotic signaling pathway	GO:0003674 molecular_function,GO:0005515 protein binding	GO:0005739 mitochondrion,GO:0005811 lipid particle	64.4823	524.611	0.122915	-3.02427	0.000182606
CHsGV10002221	DIRAS3	DIRAS family GTP binding RAS like 3	GO:0000079 regulation of cyclin-dependent protein serine/threonine kinase activity,GO:0006349 regulation of gene expression by genetic imprinting,GO:0007264 small GTPase mediated signal transduction	GO:0003924 GTPase activity,GO:0005515 protein binding,GO:0005525 GTP binding	GO:0005622 intracellular,GO:0005886 plasma membrane	12.9756	105.846	0.122589	-3.0281	1.96956e-10
H200000428	EFNA1	ephrin-A1	GO:0000122 negative regulation of transcription from RNA polymerase II promoter,GO:0000187 activation of MAPK activity,GO:0001525 angiogenesis,GO:0003180 aortic valve morphogenesis,GO:0003183 mitral valve morphogenesis,GO:0003199 endocardial cushion to mesenchymal transition involved in heart valve formation,GO:0007267 cell-cell signaling,GO:0007411 axon guidance,GO:0010719 negative regulation of…	GO:0005102 receptor binding,GO:0005515 protein binding,GO:0046875 ephrin receptor binding	GO:0005576 extracellular region,GO:0005886 plasma membrane,GO:0005887 integral component of plasma membrane,GO:0046658 anchored component of plasma membrane,GO:0070062 extracellular exosome	177.291	1476.92	0.120041	-3.0584	1.95497e-07
H200018923	SOD2	superoxide dismutase 2, mitochondrial	GO:0000302 response to reactive oxygen species,GO:0000303 response to superoxide,GO:0001315 age-dependent response to reactive oxygen species,GO:0001836 release of cytochrome c from mitochondria,GO:0003069 vasodilation by acetylcholine involved in regulation of systemic arterial blood pressure,GO:0006357 regulation of transcription from RNA polymerase II promoter,GO:0006801 superoxide metabolic p…	GO:0004784 superoxide dismutase activity,GO:0030145 manganese ion binding,GO:0042802 identical protein binding	GO:0005739 mitochondrion,GO:0005759 mitochondrial matrix,GO:0070062 extracellular exosome	1130.14	9485.15	0.119148	-3.06917	2.17139e-05
H200008622	BEST1	bestrophin 1	GO:0006821 chloride transport,GO:0007601 visual perception,GO:0030321 transepithelial chloride transport,GO:0034220 ion transmembrane transport,GO:0050908 detection of light stimulus involved in visual perception,GO:0051924 regulation of calcium ion transport,GO:0055085 transmembrane transport,GO:1902476 chloride transmembrane transport	GO:0005254 chloride channel activity	GO:0005829 cytosol,GO:0005886 plasma membrane,GO:0005887 integral component of plasma membrane,GO:0016020 membrane,GO:0016021 integral component of membrane,GO:0016323 basolateral plasma membrane,GO:0034707 chloride channel complex	5.83564	49.3805	0.118177	-3.08098	1.3393e-08
H200012526	MARCH3	membrane associated ring-CH-type finger 3	GO:0006897 endocytosis,GO:0016567 protein ubiquitination	GO:0008270 zinc ion binding,GO:0016874 ligase activity	GO:0005764 lysosome,GO:0005768 endosome,GO:0016021 integral component of membrane,GO:0030659 cytoplasmic vesicle membrane,GO:0031901 early endosome membrane	22.3982	190.617	0.117503	-3.08923	6.05766e-08
AHsV10003469	UMODL1	uromodulin like 1	GO:0007338 single fertilization,GO:0010466 negative regulation of peptidase activity,GO:0010468 regulation of gene expression,GO:0042981 regulation of apoptotic process,GO:0048609 multicellular organismal reproductive process,GO:0060612 adipose tissue development,GO:0097211 cellular response to gonadotropin-releasing hormone,GO:2000354 regulation of ovarian follicle development	GO:0005509 calcium ion binding,GO:0030414 peptidase inhibitor activity	GO:0005615 extracellular space,GO:0005737 cytoplasm,GO:0009897 external side of plasma membrane,GO:0016021 integral component of membrane	11.1372	95.5671	0.116538	-3.10113	0.000471454
H300001196	PRR4	proline rich 4 (lacrimal)	GO:0001895 retina homeostasis,GO:0007601 visual perception	-	GO:0005615 extracellular space	28.5495	277.767	0.102782	-3.28233	0.00488218
CHsGV10001267	CHI3L1	chitinase 3 like 1	GO:0005975 carbohydrate metabolic process,GO:0006032 chitin catabolic process,GO:0006915 apoptotic process,GO:0006954 inflammatory response,GO:0007250 activation of NF-kappaB-inducing kinase activity,GO:0009612 response to mechanical stimulus,GO:0010800 positive regulation of peptidyl-threonine phosphorylation,GO:0030324 lung development,GO:0034612 response to tumor necrosis factor,GO:0045766 pos…	GO:0004568 chitinase activity,GO:0005201 extracellular matrix structural constituent,GO:0008061 chitin binding,GO:0030246 carbohydrate binding	GO:0005578 proteinaceous extracellular matrix,GO:0005615 extracellular space,GO:0005737 cytoplasm,GO:0005783 endoplasmic reticulum,GO:0048471 perinuclear region of cytoplasm,GO:0070062 extracellular exosome	2969.63	29611.4	0.100287	-3.3178	9.82275e-12
CHsGV10002614	PDZK1IP1	PDZK1 interacting protein 1	-	-	GO:0016021 integral component of membrane,GO:0070062 extracellular exosome	10.6578	120.821	0.0882117	-3.50289	0.00250555
H300008597	GPX3	glutathione peroxidase 3	GO:0000302 response to reactive oxygen species,GO:0006982 response to lipid hydroperoxide,GO:0042744 hydrogen peroxide catabolic process,GO:0051289 protein homotetramerization,GO:0055114 oxidation-reduction process,GO:0098869 cellular oxidant detoxification	GO:0004602 glutathione peroxidase activity,GO:0005515 protein binding,GO:0008134 transcription factor binding,GO:0008430 selenium binding	GO:0005576 extracellular region,GO:0005615 extracellular space,GO:0070062 extracellular exosome	1240.23	14492.8	0.0855754	-3.54666	1.40174e-05
H200017789	BEX2	brain expressed X-linked 2	GO:0006915 apoptotic process,GO:0007049 cell cycle,GO:0042981 regulation of apoptotic process,GO:0051726 regulation of cell cycle	GO:0005515 protein binding	GO:0005634 nucleus,GO:0005737 cytoplasm	20.2381	273.784	0.0739201	-3.75789	2.79639e-07
opHsV0400003953	HIST1H1C	histone cluster 1, H1c	GO:0000122 negative regulation of transcription from RNA polymerase II promoter,GO:0006334 nucleosome assembly,GO:0016584 nucleosome positioning	GO:0005515 protein binding,GO:0031490 chromatin DNA binding,GO:0044822 poly(A) RNA binding	GO:0000786 nucleosome,GO:0005634 nucleus,GO:0005719 nuclear euchromatin,GO:0035327 transcriptionally active chromatin	128.482	1774	0.0724252	-3.78736	0.000218552
H300016891	STEAP4	STEAP4 metalloreductase	GO:0015677 copper ion import,GO:0045444 fat cell differentiation,GO:0055072 iron ion homeostasis,GO:0055114 oxidation-reduction process,GO:0097461 ferric iron import into cell	GO:0008823 cupric reductase activity,GO:0046872 metal ion binding,GO:0052851 ferric-chelate reductase (NADPH) activity	GO:0000139 Golgi membrane,GO:0005768 endosome,GO:0005886 plasma membrane,GO:0016021 integral component of membrane,GO:0070062 extracellular exosome	14.4612	202.114	0.0715496	-3.80491	0.000728013
H300016501	CP	ceruloplasmin (ferroxidase)	GO:0001889 liver development,GO:0006825 copper ion transport,GO:0006879 cellular iron ion homeostasis,GO:0007568 aging,GO:0007584 response to nutrient,GO:0030324 lung development,GO:0046688 response to copper ion,GO:0055085 transmembrane transport,GO:0055114 oxidation-reduction process	GO:0004322 ferroxidase activity,GO:0005507 copper ion binding,GO:0051087 chaperone binding	GO:0005576 extracellular region,GO:0005615 extracellular space,GO:0005765 lysosomal membrane,GO:0046658 anchored component of plasma membrane,GO:0070062 extracellular exosome,GO:0072562 blood microparticle	16.2886	248.592	0.0655235	-3.93184	2.39933e-05
CHsGV10002205	CCL20	C-C motif chemokine ligand 20	GO:0002548 monocyte chemotaxis,GO:0006935 chemotaxis,GO:0006954 inflammatory response,GO:0006955 immune response,GO:0007165 signal transduction,GO:0007186 G-protein coupled receptor signaling pathway,GO:0007267 cell-cell signaling,GO:0030593 neutrophil chemotaxis,GO:0042060 wound healing,GO:0042742 defense response to bacterium,GO:0043547 positive regulation of GTPase activity,GO:0048247 lymphocy…	GO:0005515 protein binding,GO:0008009 chemokine activity,GO:0048020 CCR chemokine receptor binding	GO:0005576 extracellular region,GO:0005615 extracellular space	26.574	419.407	0.0633609	-3.98026	0.00930962
CHsGV10000207	C10orf10	chromosome 10 open reading frame 10	-	-	GO:0005739 mitochondrion	91.5941	1714.81	0.0534134	-4.22665	2.41461e-05
CHsGV10000693	C4BPA	complement component 4 binding protein alpha	GO:0006958 complement activation, classical pathway,GO:0030449 regulation of complement activation,GO:0045087 innate immune response,GO:0045732 positive regulation of protein catabolic process,GO:0045959 negative regulation of complement activation, classical pathway,GO:1903027 regulation of opsonization	GO:0005515 protein binding,GO:0044822 poly(A) RNA binding	GO:0005576 extracellular region,GO:0005615 extracellular space,GO:0005886 plasma membrane,GO:0044216 other organism cell,GO:0072562 blood microparticle	21.9783	515.685	0.0426196	-4.55234	0.000274206
AHsV10002983	LCN2	lipocalin 2	GO:0006811 ion transport,GO:0006879 cellular iron ion homeostasis,GO:0009615 response to virus,GO:0009635 response to herbicide,GO:0010046 response to mycotoxin,GO:0010628 positive regulation of gene expression,GO:0015891 siderophore transport,GO:0031346 positive regulation of cell projection organization,GO:0031669 cellular response to nutrient levels,GO:0042493 response to drug,GO:0045087 innat…	GO:0002020 protease binding,GO:0005215 transporter activity,GO:0005506 iron ion binding,GO:0036094 small molecule binding,GO:0042803 protein homodimerization activity	GO:0005576 extracellular region,GO:0005615 extracellular space,GO:0005829 cytosol,GO:0070062 extracellular exosome	24.8563	961.86	0.0258419	-5.27415	2.50189e-06
AHsV10000283	DIO3	deiodinase, iodothyronine, type III	GO:0006590 thyroid hormone generation,GO:0008150 biological_process,GO:0034641 cellular nitrogen compound metabolic process,GO:0040018 positive regulation of multicellular organism growth,GO:0042404 thyroid hormone catabolic process,GO:0042446 hormone biosynthetic process,GO:0044281 small molecule metabolic process,GO:0055114 oxidation-reduction process	GO:0004800 thyroxine 5'-deiodinase activity,GO:0033798 thyroxine 5-deiodinase activity	GO:0005886 plasma membrane,GO:0010008 endosome membrane,GO:0016021 integral component of membrane	18.4711	923.785	0.019995	-5.64422	0.00456748
H200006183	APOD	apolipoprotein D	GO:0000302 response to reactive oxygen species,GO:0001525 angiogenesis,GO:0006006 glucose metabolic process,GO:0006629 lipid metabolic process,GO:0006869 lipid transport,GO:0007420 brain development,GO:0007568 aging,GO:0010642 negative regulation of platelet-derived growth factor receptor signaling pathway,GO:0014012 peripheral nervous system axon regeneration,GO:0042246 tissue regeneration,GO:00…	GO:0005319 lipid transporter activity,GO:0005515 protein binding,GO:0015485 cholesterol binding	GO:0005576 extracellular region,GO:0005615 extracellular space,GO:0005783 endoplasmic reticulum,GO:0022626 cytosolic ribosome,GO:0030425 dendrite,GO:0043025 neuronal cell body,GO:0048471 perinuclear region of cytoplasm,GO:0070062 extracellular exosome	268.347	14579.6	0.0184056	-5.76371	5.07415e-06
