# Supplementary material for: A whole-genome transcriptome analysis of articular chondrocytes in secondary osteoarthritis of the hip
Source: PLoS One. 2018 Jun 26;13(6):e0199734. doi: 10.1371/journal.pone.0199734 (PMC6019400; doi:10.1371/journal.pone.0199734)
Supplement: S2 Table — (XLSX) [file pone.0199734.s002.xlsx]

## Sheet: GO
Gene set	gene	NES	p-value	FDR	core enrichment
Biological process_UP
Sensory organ development	23	2.19	< 0.001	0.123	SPARC, COL5A2, TGFB3, COL5A1, CLC5, HEY2, SMOC1, COL2A1
Collagen fibril organization	10	2.18	< 0.001	0.077	COL5A2, COL5A1, LOXL2, COL3A1, COL2A1, DPT
Response to growth factor	20	2.02	< 0.001	0.201	SPARC, TGFB3, CLEC3B, COL3A1, COL2A1, FSTL1, TMEM100, FZD1, BMP1
Ear development	11	2.01	< 0.001	0.164	SPARC, TGFB3, CLIC5, HEY2, COL2A1
Extracellular structure organization	42	1.98	< 0.001	0.17	SPARC, COL5A2, COL5A1, LOXL2, COL3A1, ECM2, HTRA1, COL2A1, DPT, TGFB3, BMP1, CRISPLD2, VCAN, PXDN, COL8A2, COL1A2, CCDC80, ELN, SULF1, NID2
Heart development	23	1.95	< 0.001	0.162	SPARC, COL5A1, HEY2, COL3A1, COL2A1, CRIP1, TRPS1, TMEM100, FZD1
Biological process_DOWN
Gamete generation	13	-2.03	< 0.001	0.216	MMP19, BMP4, IL4R, SERPINA5, BIRC3, WFDC2 SPEF2, DPY19L2, BCL6, ANG, CATSPER2, PHC2
Cellular components_UP
Extracellular matrix	61	2.04	< 0.001	0.069	SPARC, COL5A2, TGFB3, OPTC, COL5A1, CLEC3B, SMOC1, IGFBP7, LOXL2, COL3A1, PCOLCE, ECM2, HTRA1, COL2A1, ASPN, OGN, DPT
Proteinaceous extracellular matrix	52	1.75	0.014	0.211	SPARC, COL5A2, OPTC, COL5A1, SMOC1, LOXL2, COL3A1, ECM2, COL2A1, ASPN, OGN, DPT
Endoplasmic reticulum lumen	19	1.73	0.013	0.192	COL5A2, COL5A1, P4HA3, COL3A1, COL2A1, PDGFC, KDELC1
Cell cortex	10	1.66	0.016	0.237	CLIC5, MYO6, BFSP1, TPM4, RAI14, CRIP2
Basement membrane	17	1.66	0.045	0.209	SPARC, COL5A1, SMOC1, LOXL2, COL2A1, TGFBI
Cell leading edge	14	1.65	< 0.001	0.203	CDK6, FAP, MYO6, ANTXR1, SORBS2, FAT1
Cell substrate junction	15	1.62	0.048	0.213	FAP, FZD1, CD99, SORBS2, FAT1, SH3KBP1, TPM4, DIXDC1
Collagen trimer	14	1.61	0.018	0.197	COL5A2, COL5A1, COL3A1, COL2A1, C1QTNF7, COL8A2, COL1A2
Anchoring junction	15	1.59	0.014	0.208	FAP, FZD1, CD99, SORBS2, FAT1, SH3KBP1, TPM4, DIXDC1
Endoplasmic reticulum	55	1.57	0.042	0.211	COL5A2, COL5A1, P4HA3, COL3A1, COPZ2, GALNT1, PLOD1, COL2A1, VKORC1, PDGFC, KDELC1, TMEM100, EXTL2
Cellular components_DOWN
None
Molecular functions_UP
Growth factor binding	14	1.98	0.015	0.21	TGFB3, COL5A1, IGFBP7, COL3A1, HTRA1, COL2A1
Tracellulra matrix structural constituent	15	1.86	0.029	0.217	COL5A2, OPTC, COL5A1, COL3A1, COL2A1, VCAN, PXDN, COL8A2, COL1A2, ELN
Prptein complex binding	31	1.8	< 0.001	0.212	SPARC, COL5A1, FAP, COL3A1, PCOLCE, ECM2, ASPN, MYO6, ANTXR1, TGFB3, MTUS2, GAS2L1
Cell adhesion molecule binding	11	1.64	0.031	0.238	COL5A1, FAP, COL3A1, ECM2, TGFBI
Transcription factor binding	11	1.64	0.03	0.21	HEY2, TRPS1, TFDP1, GAS2L1, FOXO1, TRIM6
Identical protein binding	34	1.6	0.041	0.204	S100A4, TGFB3, HEY2, FAP, PLOD1, COL2A1, PDGFC, ZNF365, GLA, HSPB8, MTUS2
Molecular functions_DOWN
Cation transmembrane transporter activity	13	-1.88	0.045	0.183	KCNT2, ATP6AP1L, SLC6A16, SERINC4, CATSPER2, SLC38A1, SLC25A37
Transporter activity	29	-1.73	< 0.001	0.225	ATP6AP1L, SLC6A16, APOD, LCN2, ATP8B4, SERINC4, CATSPER2, SLC38A1, BEST1, SLC25A37
