# Supplementary material for: A whole-genome transcriptome analysis of articular chondrocytes in secondary osteoarthritis of the hip
Source: PLoS One. 2018 Jun 26;13(6):e0199734. doi: 10.1371/journal.pone.0199734 (PMC6019400; doi:10.1371/journal.pone.0199734)
Supplement: S3 Table — (XLSX) [file pone.0199734.s003.xlsx]

## Sheet: UP
Genes	NGR	TNGR	NG		Ratio	TNG	Hyp	Hyp*	Annotations	gene	http://genecodis.cnb.csic.es/analysis/job-3809347120767
8 genes	17	34208	8	8	0.470588	311	9.65804e-13	2.99399e-11	(KEGG) 04510: Focal adhesion	COL5A2, COL3A1, COL1A2, COL6A2, COL5A1, COL2A1, COL6A1, COL6A3
8 genes	17	34208	8	31	0.470588	311	9.65804e-13	2.99399e-11	(KEGG) 04512: ECM-receptor interaction	COL5A2, COL3A1, COL1A2, COL6A2, COL5A1, COL2A1, COL6A1, COL6A3
8 genes	17	34208	8		0.470588	311	9.65804e-13	2.99399e-11	(KEGG) 04974: Protein digestion and absorption	COL5A2, COL3A1, COL1A2, COL6A2, COL5A1, COL2A1, COL6A1, COL6A3
5 genes	13	34208	5		0.384615	311	7.29212e-08	6.45874e-07	(KEGG) 05146: Amoebiasis	COL5A2, COL3A1, COL1A2, COL5A1, COL2A1
3 genes	10	34208	3	17	0.3	311	8.51811e-05	0.000440102	(KEGG) 04145: Phagosome	HLA-DMA, HLA-DRB5, HLA-DRB1
3 genes	10	34208	3	8	0.3	311	8.51811e-05	0.000440102	(KEGG) 04514: Cell adhesion molecules (CAMs)	HLA-DMA, HLA-DRB5, HLA-DRB1
3 genes	10	34208	3		0.3	311	8.51811e-05	0.000440102	(KEGG) 04612: Antigen processing and presentation	HLA-DMA, HLA-DRB5, HLA-DRB1
3 genes	10	34208	3		0.3	311	8.51811e-05	0.000440102	(KEGG) 04672: Intestinal immune network for IgA production	HLA-DMA, HLA-DRB5, HLA-DRB1
3 genes	10	34208	3	7	0.3	311	8.51811e-05	0.000440102	(KEGG) 04940: Type I diabetes mellitus	HLA-DMA, HLA-DRB5, HLA-DRB1
3 genes	10	34208	3		0.3	311	8.51811e-05	0.000440102	(KEGG) 05140: Leishmaniasis	HLA-DMA, HLA-DRB5, HLA-DRB1
3 genes	10	34208	3		0.3	311	8.51811e-05	0.000440102	(KEGG) 05145: Toxoplasmosis	HLA-DMA, HLA-DRB5, HLA-DRB1
3 genes	10	34208	3		0.3	311	8.51811e-05	0.000440102	(KEGG) 05150: Staphylococcus aureus infection	HLA-DMA, HLA-DRB5, HLA-DRB1
3 genes	10	34208	3		0.3	311	8.51811e-05	0.000440102	(KEGG) 05152: Tuberculosis	HLA-DMA, HLA-DRB5, HLA-DRB1
3 genes	10	34208	3		0.3	311	8.51811e-05	0.000440102	(KEGG) 05310: Asthma	HLA-DMA, HLA-DRB5, HLA-DRB1
3 genes	10	34208	3		0.3	311	8.51811e-05	0.000440102	(KEGG) 05320: Autoimmune thyroid disease	HLA-DMA, HLA-DRB5, HLA-DRB1
3 genes	10	34208	3		0.3	311	8.51811e-05	0.000440102	(KEGG) 05322: Systemic lupus erythematosus	HLA-DMA, HLA-DRB5, HLA-DRB1
3 genes	10	34208	3		0.3	311	8.51811e-05	0.000440102	(KEGG) 05323: Rheumatoid arthritis	HLA-DMA, HLA-DRB5, HLA-DRB1
3 genes	10	34208	3		0.3	311	8.51811e-05	0.000440102	(KEGG) 05330: Allograft rejection	HLA-DMA, HLA-DRB5, HLA-DRB1
3 genes	10	34208	3		0.3	311	8.51811e-05	0.000440102	(KEGG) 05332: Graft-versus-host disease	HLA-DMA, HLA-DRB5, HLA-DRB1
3 genes	10	34208	3	9	0.3	311	8.51811e-05	0.000440102	(KEGG) 05416: Viral myocarditis	HLA-DMA, HLA-DRB5, HLA-DRB1
3 genes	14	34208	3	11	0.214286	311	0.000251498	0.000917229	(KEGG) 04110: Cell cycle	CKD6, CCND1, TGFB3
3 genes	14	34208	3		0.214286	311	0.000251498	0.000917229	(KEGG) 05200: Pathways in cancer	CKD6, CCND1, TGFB3
3 genes	14	34208	3	14	0.214286	311	0.000251498	0.000917229	(KEGG) 05212: Pancreatic cancer	CKD6, CCND1, TGFB3
3 genes	14	34208	3		0.214286	311	0.000251498	0.000917229	(KEGG) 05220: Chronic myeloid leukemia	CKD6, CCND1, TGFB3
3 genes	17	34208	3		0.176471	311	0.000460426	0.00142732	(KEGG) 04540: Gap junction	TUBB2A, TUBB3, TUBA1A
3 genes	17	34208	3	7	0.176471	311	0.000460426	0.00142732	(KEGG) 05130: Pathogenic Escherichia coli infection	TUBB2A, TUBB3, TUBA1A
3 genes	21	34208	3		0.142857	311	0.000876619	0.0022646	(KEGG) 04060: Cytokine-cytokine receptor interaction	TGFB3, GDF5, INHBA
3 genes	21	34208	3	8	0.142857	311	0.000876619	0.0022646	(KEGG) 04350: TGF-beta signaling pathway	TGFB3, GDF5, INHBA
3 genes	24	34208	3		0.125	311	0.00130742	0.002702	(KEGG) 04115: p53 signaling pathway	CKD6, CCND1, CDK1
3 genes	27	34208	3		0.111111	311	0.00185177	0.00347908	(KEGG) 00052: Galactose metabolism	GLA, PFKP, HKDC1
4 genes	42	34208	4	7	0.0952381	311	0.000571269	0.0016866	(KEGG) 05219: Bladder cancer	MMP2, CCND1, TYMP, VEGFC
3 genes	32	34208	3		0.09375	311	0.00303666	0.00537923	(KEGG) 04340: Hedgehog signaling pathway	GLI3, HHIP, BMP4
3 genes	32	34208	3		0.09375	311	0.00303666	0.00537923	(KEGG) 05217: Basal cell carcinoma	GLI3, HHIP, BMP4
3 genes	37	34208	3		0.0810811	311	0.00460069	0.00731391	(KEGG) 05210: Colorectal cancer	RAC2, CCND1, TGFB3
3 genes	42	34208	3	7	0.0714286	311	0.00657453	0.00905824	(KEGG) 05222: Small cell lung cancer	LAMA5, CCND1, LAMA4
3 genes	44	34208	3		0.0681818	311	0.00748444	0.00966741	(KEGG) 00480: Glutathione metabolism	ANPEP, GPX7, RRM2
4 genes	65	34208	4		0.0615385	311	0.00293461	0.00535135	(KEGG) 04310: Wnt signaling pathway	RAC2, CCND1, FZD1, FZD10
4 genes	70	34208	4	7	0.0571429	311	0.00383617	0.00642817	(KEGG) 05218: Melanoma	CKD6, PDGFC, CCND1, FGF18
4 genes	73	34208	4		0.0547945	311	0.00445836	0.00727416	(KEGG) 05410: Hypertrophic cardiomyopathy (HCM)	TGFB3, SGCD, LMNA, TPM4
4 genes	73	34208	4		0.0547945	311	0.00445836	0.00727416	(KEGG) 05414: Dilated cardiomyopathy	TGFB3, SGCD, LMNA, TPM4
4 genes	83	34208	4		0.0481928	311	0.00701481	0.00925358	(KEGG) 04640: Hematopoietic cell lineage	HLA-DRB5, ANPEP, HLA-DRB1, IL4R
3 genes	70	34208	3		0.0428571	311	0.0260481	0.0310574	(KEGG) 03320: PPAR signaling pathway	CYP7A1, FADS2, PLTP
3 genes	71	34208	3		0.0422535	311	0.0270192	0.0316074	(KEGG) 04976: Bile secretion	CYP7A1, AQP1, ATP1A3
3 genes	73	34208	3		0.0410959	311	0.0290188	0.0333179	(KEGG) 05412: Arrhythmogenic right ventricular cardiomyopathy (ARVC)	SGCD, LMNA, GJA1
5 genes	128	34208	5		0.0390625	311	0.0064127	0.00903607	(KEGG) 04360: Axon guidance	SEMA3C, EPHB2, EFNB3, RAC2, PLXNA2
3 genes	81	34208	3		0.037037	311	0.0377761	0.0418235	(KEGG) 04010: MAPK signaling pathway	RAC2, TGFB3, FGF18
4 genes	113	34208	4		0.0353982	311	0.0199216	0.0247028	(KEGG) 04670: Leukocyte transendothelial migration	CD99, EZR, MMP2, RAC2
3 genes	88	34208	3		0.0340909	311	0.0464178	0.049619	(KEGG) 05215: Prostate cancer	PDGFC, FOXO1, CCND1
9 genes	268	34208	9		0.0335821	311	0.00083532	0.00225173	(KEGG) 04080: Neuroactive ligand-receptor interaction	LPAR4, S1PR3, GLRB, CYSLTR1, GRIA2, GRPR, PTGER2, OPRL1, LPAR6
6 genes	193	34208	6		0.0310881	311	0.00867968	0.0109824	(KEGG) 04144: Endocytosis	SH3KBP1, RAB7A, TGFB3, ASAP2, RAB31, EPN3
5 genes	209	34208	5		0.0239234	311	0.0427933	0.0465471	(KEGG) 04810: Regulation of actin cytoskeleton	PDGFC, EZR, RAC2, TMSB4X, FGF18
